# Supplementary material for: Deciphering Protein Secretion from the Brain to Cerebrospinal Fluid for Biomarker Discovery
Source: J Proteome Res. 2023 Aug 22;22(9):3068–80. doi: 10.1021/acs.jproteome.3c00366 (PMC10476268; doi:10.1021/acs.jproteome.3c00366)
Supplement: Supplementary file 2 — pr3c00366_si_002.xlsx [file pr3c00366_si_002.xlsx]

## Sheet: GO biological process
GO molecular function	Brain elevated protein set (2053)	Brain elevated CSF protein set (884)	Expected	Over/Under	Fold Enrichment	Raw P-value	FDR
homophilic cell adhesion via plasma membrane adhesion molecules (GO:0007156)	63	60	27.13	+	2.21	1.19e-05	0.00509
cell-cell adhesion via plasma-membrane adhesion molecules (GO:0098742)	93	83	40.04	+	2.07	1.03e-06	0.0007
cell-cell adhesion (GO:0098609)	139	116	59.85	+	1.94	6.41e-08	7.43e-05
cell adhesion (GO:0007155)	200	162	86.12	+	1.88	3.16e-10	2.56e-06
axon development (GO:0061564)	145	103	62.44	+	1.65	6.49e-05	0.015
axonogenesis (GO:0007409)	132	93	56.84	+	1.64	0.000199	0.0284
synapse organization (GO:0050808)	130	91	55.98	+	1.63	0.000317	0.0429
cell morphogenesis involved in neuron differentiation (GO:0048667)	156	107	67.17	+	1.59	0.000135	0.0237
cell morphogenesis involved in differentiation (GO:0000904)	167	114	71.91	+	1.59	9.12e-05	0.0181
cellular component morphogenesis (GO:0032989)	182	124	78.37	+	1.58	4.2e-05	0.0103
cell junction organization (GO:0034330)	155	105	66.74	+	1.57	0.000221	0.0309
regulation of plasma membrane bounded cell projection organization (GO:0120035)	173	117	74.49	+	1.57	8.85e-05	0.0184
regulation of cell projection organization (GO:0031344)	176	119	75.78	+	1.57	7.59e-05	0.0171
cell part morphogenesis (GO:0032990)	173	116	74.49	+	1.56	0.000147	0.0253
cell projection morphogenesis (GO:0048858)	173	116	74.49	+	1.56	0.000147	0.0248
neuron projection morphogenesis (GO:0048812)	172	115	74.06	+	1.55	0.000184	0.0281
plasma membrane bounded cell projection morphogenesis (GO:0120039)	172	115	74.06	+	1.55	0.000184	0.0276
cell morphogenesis (GO:0000902)	205	137	88.27	+	1.55	3.26e-05	0.00883
neuron projection development (GO:0031175)	221	146	95.16	+	1.53	2.54e-05	0.00791
neuron development (GO:0048666)	268	170	115.4	+	1.47	2.78e-05	0.00805
plasma membrane bounded cell projection organization (GO:0120036)	268	162	115.4	+	1.4	0.000267	0.0366
cell projection organization (GO:0030030)	271	163	116.69	+	1.4	0.000346	0.0452
cell development (GO:0048468)	352	207	151.57	+	1.37	9.61e-05	0.0186
neuron differentiation (GO:0030182)	330	194	142.09	+	1.37	0.000187	0.0275
regulation of cellular component organization (GO:0051128)	367	215	158.03	+	1.36	8.06e-05	0.0177
generation of neurons (GO:0048699)	347	203	149.41	+	1.36	0.000163	0.027
neurogenesis (GO:0022008)	381	221	164.05	+	1.35	9.92e-05	0.0187
nervous system development (GO:0007399)	609	338	262.23	+	1.29	6.15e-06	0.00293
cellular component organization (GO:0016043)	696	379	299.69	+	1.26	4.3e-06	0.00233
cellular component organization or biogenesis (GO:0071840)	698	380	300.55	+	1.26	4.34e-06	0.0022
system development (GO:0048731)	723	384	311.32	+	1.23	2.75e-05	0.00826
multicellular organism development (GO:0007275)	760	402	327.25	+	1.23	1.88e-05	0.00635
anatomical structure development (GO:0048856)	817	423	351.79	+	1.2	5.5e-05	0.0131
developmental process (GO:0032502)	858	443	369.45	+	1.2	3.58e-05	0.00936
regulation of nitrogen compound metabolic process (GO:0051171)	492	155	211.85	-	0.73	0.000101	0.0187
regulation of primary metabolic process (GO:0080090)	503	156	216.59	-	0.72	4.04e-05	0.0103
regulation of cellular metabolic process (GO:0031323)	485	147	208.84	-	0.7	1.99e-05	0.00646
regulation of gene expression (GO:0010468)	395	113	170.08	-	0.66	1.6e-05	0.00648
regulation of biosynthetic process (GO:0009889)	329	79	141.66	-	0.56	1.97e-07	0.000145
regulation of nucleobase-containing compound metabolic process (GO:0019219)	330	78	142.09	-	0.55	7.76e-08	7.87e-05
regulation of cellular biosynthetic process (GO:0031326)	324	76	139.51	-	0.54	8.24e-08	7.42e-05
regulation of macromolecule biosynthetic process (GO:0010556)	311	72	133.91	-	0.54	9.34e-08	7.58e-05
positive regulation of biosynthetic process (GO:0009891)	170	39	73.2	-	0.53	0.000119	0.0214
negative regulation of biosynthetic process (GO:0009890)	143	32	61.57	-	0.52	0.000333	0.0443
regulation of RNA metabolic process (GO:0051252)	301	67	129.61	-	0.52	3.83e-08	0.000104
positive regulation of cellular biosynthetic process (GO:0031328)	164	36	70.62	-	0.51	8.22e-05	0.0175
regulation of RNA biosynthetic process (GO:2001141)	280	61	120.57	-	0.51	5.74e-08	0.000116
regulation of DNA-templated transcription (GO:0006355)	280	61	120.57	-	0.51	5.74e-08	9.32e-05
regulation of nucleic acid-templated transcription (GO:1903506)	280	61	120.57	-	0.51	5.74e-08	7.76e-05
negative regulation of cellular biosynthetic process (GO:0031327)	139	30	59.85	-	0.5	0.000194	0.028
positive regulation of macromolecule biosynthetic process (GO:0010557)	153	31	65.88	-	0.47	2.91e-05	0.00815
negative regulation of macromolecule biosynthetic process (GO:0010558)	134	27	57.7	-	0.47	9.05e-05	0.0184
negative regulation of RNA biosynthetic process (GO:1902679)	120	24	51.67	-	0.46	0.000182	0.0296
positive regulation of nucleobase-containing compound metabolic process (GO:0045935)	165	33	71.05	-	0.46	9.03e-06	0.00407
negative regulation of DNA-templated transcription (GO:0045892)	120	24	51.67	-	0.46	0.000182	0.029
negative regulation of nucleic acid-templated transcription (GO:1903507)	120	24	51.67	-	0.46	0.000182	0.0285
positive regulation of RNA biosynthetic process (GO:1902680)	140	26	60.28	-	0.43	1.64e-05	0.00633
positive regulation of DNA-templated transcription (GO:0045893)	140	26	60.28	-	0.43	1.64e-05	0.00604
positive regulation of nucleic acid-templated transcription (GO:1903508)	140	26	60.28	-	0.43	1.64e-05	0.00578
positive regulation of RNA metabolic process (GO:0051254)	149	26	64.16	-	0.41	2.32e-06	0.00144
regulation of transcription by RNA polymerase II (GO:0006357)	218	36	93.87	-	0.38	1.17e-09	4.73e-06
positive regulation of transcription by RNA polymerase II (GO:0045944)	110	16	47.36	-	0.34	3.85e-06	0.00223

## Sheet: GO cellular compartment
GO cellular component complete	Brain_elevated_Uniprot_filtered.txt - REFLIST (2053)	Brain_elevated_Uniprot_CSF.txt (884)	Brain_elevated_Uniprot_CSF.txt (expected)	Brain_elevated_Uniprot_CSF.txt (over/under)	Brain_elevated_Uniprot_CSF.txt (fold Enrichment)	Brain_elevated_Uniprot_CSF.txt (raw P-value)	Brain_elevated_Uniprot_CSF.txt (FDR)
collagen-containing extracellular matrix (GO:0062023)	53	45	22.82	+	1.97	0.00104	0.0338
external encapsulating structure (GO:0030312)	80	65	34.45	+	1.89	0.000127	0.00545
extracellular matrix (GO:0031012)	80	65	34.45	+	1.89	0.000127	0.00522
extracellular region (GO:0005576)	426	310	183.43	+	1.69	9.67e-16	9.14e-13
extracellular exosome (GO:0070062)	150	108	64.59	+	1.67	2.59e-05	0.00175
extracellular space (GO:0005615)	289	208	124.44	+	1.67	1.09e-09	5.16e-07
extracellular membrane-bounded organelle (GO:0065010)	158	112	68.03	+	1.65	3.65e-05	0.0023
extracellular vesicle (GO:1903561)	158	112	68.03	+	1.65	3.65e-05	0.00216
extracellular organelle (GO:0043230)	158	112	68.03	+	1.65	3.65e-05	0.00203
axon (GO:0030424)	257	169	110.66	+	1.53	5.93e-06	0.000467
Golgi apparatus (GO:0005794)	211	129	90.85	+	1.42	0.00105	0.0311
vesicle (GO:0031982)	442	265	190.32	+	1.39	1.51e-06	0.000204
plasma membrane region (GO:0098590)	302	174	130.04	+	1.34	0.00104	0.0327
cell junction (GO:0030054)	594	341	255.77	+	1.33	3.4e-07	5.36e-05
synapse (GO:0045202)	518	297	223.05	+	1.33	4.49e-06	0.000424
somatodendritic compartment (GO:0036477)	330	187	142.09	+	1.32	0.00105	0.0302
neuron projection (GO:0043005)	478	270	205.82	+	1.31	4.73e-05	0.00235
anchoring junction (GO:0070161)	344	194	148.12	+	1.31	0.00104	0.0317
intrinsic component of plasma membrane (GO:0031226)	384	212	165.35	+	1.28	0.00136	0.0366
plasma membrane bounded cell projection (GO:0120025)	558	307	240.27	+	1.28	4.83e-05	0.00228
cell projection (GO:0042995)	580	318	249.74	+	1.27	3.99e-05	0.00209
intrinsic component of membrane (GO:0031224)	860	461	370.31	+	1.24	3.4e-07	6.42e-05
endomembrane system (GO:0012505)	562	295	241.99	+	1.22	0.00123	0.0341
integral component of membrane (GO:0016021)	824	432	354.81	+	1.22	1.34e-05	0.000973
cell periphery (GO:0071944)	986	508	424.56	+	1.2	2.99e-06	0.000314
plasma membrane (GO:0005886)	926	467	398.73	+	1.17	0.000129	0.00508
membrane (GO:0016020)	1261	630	542.97	+	1.16	2.87e-07	6.78e-05
cellular anatomical entity (GO:0110165)	1946	865	837.93	+	1.03	9.41e-05	0.00424
cellular_component (GO:0005575)	1959	866	843.52	+	1.03	0.000709	0.0258
nucleus (GO:0005634)	587	182	252.76	-	0.72	4.67e-06	0.000401
nuclear lumen (GO:0031981)	278	80	119.7	-	0.67	0.000562	0.0212
nucleoplasm (GO:0005654)	260	74	111.95	-	0.66	0.000761	0.0257
Unclassified (UNCLASSIFIED)	94	18	40.48	-	0.44	0.000709	0.0248
chromosome (GO:0005694)	160	29	68.89	-	0.42	1.65e-06	0.000195
chromatin (GO:0000785)	145	20	62.44	-	0.32	3.74e-08	1.18e-05

## Sheet: GO molecular function
GO molecular function complete	Brain_elevated_Uniprot_filtered.txt - REFLIST (2053)	Brain_elevated_Uniprot_CSF.txt (884)	Brain_elevated_Uniprot_CSF.txt (expected)	Brain_elevated_Uniprot_CSF.txt (over/under)	Brain_elevated_Uniprot_CSF.txt (fold Enrichment)	Brain_elevated_Uniprot_CSF.txt (raw P-value)	Brain_elevated_Uniprot_CSF.txt (FDR)
cell adhesion molecule binding (GO:0050839)	71	60	30.57	+	1.96	0.000125	0.0116
organic cyclic compound binding (GO:0097159)	511	157	220.03	-	0.71	1.91e-05	0.00187
heterocyclic compound binding (GO:1901363)	508	154	218.74	-	0.7	1.14e-05	0.00118
calcium ion binding (GO:0005509)	158	117	68.03	+	1.72	4.59e-06	0.000506
DNA-binding transcription activator activity, RNA polymerase II-specific (GO:0001228)	47	1	20.24	-	0.05	1.32e-06	0.000167
DNA-binding transcription activator activity (GO:0001216)	47	1	20.24	-	0.05	1.32e-06	0.000156
nucleic acid binding (GO:0003676)	263	57	113.25	-	0.5	1.45e-07	1.96e-05
DNA binding (GO:0003677)	195	29	83.96	-	0.35	7.66e-10	1.13e-07
RNA polymerase II cis-regulatory region sequence-specific DNA binding (GO:0000978)	126	9	54.25	-	0.17	1.58e-11	2.53e-09
cis-regulatory region sequence-specific DNA binding (GO:0000987)	127	9	54.68	-	0.16	9.79e-12	1.73e-09
double-stranded DNA binding (GO:0003690)	163	16	70.19	-	0.23	3.2e-12	6.28e-10
transcription cis-regulatory region binding (GO:0000976)	152	12	65.45	-	0.18	5.26e-13	1.33e-10
sequence-specific DNA binding (GO:0043565)	161	14	69.32	-	0.2	4.46e-13	1.31e-10
transcription regulatory region nucleic acid binding (GO:0001067)	152	12	65.45	-	0.18	5.26e-13	1.16e-10
sequence-specific double-stranded DNA binding (GO:1990837)	157	12	67.6	-	0.18	8.22e-14	2.9e-11
DNA-binding transcription factor activity (GO:0003700)	153	10	65.88	-	0.15	1.26e-14	1.11e-11
DNA-binding transcription factor activity, RNA polymerase II-specific (GO:0000981)	152	10	65.45	-	0.15	2.01e-14	8.86e-12
RNA polymerase II transcription regulatory region sequence-specific DNA binding (GO:0000977)	148	9	63.73	-	0.14	1.5e-14	8.81e-12
transcription regulator activity (GO:0140110)	174	13	74.92	-	0.17	2.74e-15	4.84e-12
