# Supplementary material for: Deciphering Protein Secretion from the Brain to Cerebrospinal Fluid for Biomarker Discovery
Source: J Proteome Res. 2023 Aug 22;22(9):3068–80. doi: 10.1021/acs.jproteome.3c00366 (PMC10476268; doi:10.1021/acs.jproteome.3c00366)
Supplement: Supplementary file 3 — pr3c00366_si_003.xlsx [file pr3c00366_si_003.xlsx]

## Sheet: Sheet1
Uniprot	Gene Names	Probability score (Full CSF model)	Probability score (High confidence CSF model)	Number of CSF studies	Brain detected	Brain elevated
P15502	ELN	0.998389	0.999938	5	Yes	No
Q7Z4W3	KRTAP19-3 KAP19.3	0.99106	0.999799	0	No	No
P08572	COL4A2	0.998553	0.999762	6	Yes	No
Q14055	COL9A2	0.997053	0.999729	1	Yes	Yes
E2RYF6	MUC22 G4 PBMUCL1	0.998044	0.999711	0	No	No
P13942	COL11A2	0.998588	0.999679	2	No	No
P02458	COL2A1	0.998459	0.999653	2	No	No
P02452	COL1A1	0.998607	0.999646	6	Yes	No
Q8IUB9	KRTAP19-1 KAP19.1 KRTAP19.1	0.985392	0.999631	0	No	No
P02461	COL3A1	0.998095	0.9996	6	Yes	No
P21815	IBSP BNSP	0.988476	0.999579	0	Yes	Yes
Q14050	COL9A3	0.997045	0.999558	1	Yes	Yes
P05997	COL5A2	0.997808	0.99949	6	Yes	No
P08123	COL1A2	0.996634	0.999482	6	Yes	No
P02462	COL4A1	0.997466	0.999416	5	Yes	No
P12107	COL11A1 COLL6	0.998359	0.999382	6	Yes	No
Q156A1	ATXN8	0.980815	0.999341	0	No	No
Q7Z5P9	MUC19	0.999904	0.999324	1	No	No
Q3LI63	KRTAP20-1 KAP20.1	0.976181	0.999308	0	No	No
P20908	COL5A1	0.998393	0.99928	5	Yes	No
Q01955	COL4A3	0.996845	0.999249	2	Yes	No
P04280	PRB1	0.995512	0.999209	0	No	No
Q14031	COL4A6	0.996884	0.9992	1	Yes	No
A0A286YEX9	SCYGR10 KRTAP28p2	0.983911	0.999187	0	No	No
P02812	PRB2	0.995291	0.999172	0	Yes	No
P29400	COL4A5	0.996452	0.999162	2	Yes	Yes
Q17RW2	COL24A1	0.995237	0.999156	2	Yes	Yes
P22103		0.991801	0.9991	0	No	No
Q3LI72	KRTAP19-5 KAP19.5	0.986574	0.999091	0	No	No
A6NHN0	OTOL1	0.991618	0.999088	0	No	No
Q3LI64	KRTAP6-1 C21orf103 KAP6.1	0.974889	0.999062	0	No	No
P25067	COL8A2	0.993619	0.999024	1	Yes	No
P25940	COL5A3	0.997792	0.998969	4	Yes	No
P53420	COL4A4	0.997056	0.998936	0	Yes	No
Q03692	COL10A1	0.993059	0.998837	1	Yes	Yes
P27658	COL8A1 C3orf7	0.99201	0.99876	3	Yes	No
Q04118	PRB3	0.990483	0.998733	0	No	No
P02810	PRH1; PRH2	0.992783	0.998728	0	Yes	No
Q07092	COL16A1 FP1572	0.995683	0.998705	6	Yes	No
P37840	SNCA NACP PARK1	0.990522	0.99868	5	Yes	Yes
Q8NFW1	COL22A1	0.996457	0.998665	1	Yes	No
P35247	SFTPD COLEC7 PSPD SFTP4	0.993161	0.998493	5	Yes	No
Q3LI70	KRTAP19-6 KAP19.6	0.970651	0.998253	0	No	No
O43493	TGOLN2 TGN46 TGN51	0.988299	0.998088	6	Yes	No
Q02388	COL7A1	0.997244	0.997786	3	Yes	No
P14209	CD99 MIC2 MIC2X MIC2Y	0.976562	0.99768	3	Yes	No
P10163	PRB4	0.985856	0.99757	0	No	No
Q8WUH6	TMEM263 C12orf23	0.972695	0.997531	0	Yes	No
E2RYF7	HCG22 G2 PBMUCL2	0.996364	0.997476	2	No	No
P20849	COL9A1	0.989215	0.997366	1	Yes	No
P80723	BASP1 NAP22	0.97586	0.997307	6	Yes	Yes
Q14993	COL19A1	0.988774	0.997291	1	Yes	Yes
Q9P2E7	PCDH10 KIAA1400	0.9629	0.997283	6	Yes	Yes
O75973	C1QL1 C1QRF CRF CTRP14	0.99185	0.997265	6	Yes	Yes
Q3LI61	KRTAP20-2 KAP20.2	0.958721	0.997233	0	No	No
P02746	C1QB	0.983256	0.997213	6	No	No
Q8TAD7	OCC1 C12orf75	0.981658	0.997198	1	No	No
Q9BXS0	COL25A1	0.98309	0.997166	1	Yes	Yes
Q2UY09	COL28A1 COL28	0.992727	0.996796	6	Yes	No
Q8TDW7	FAT3 CDHF15 KIAA1989	0.99305	0.99671	5	Yes	Yes
P06454	PTMA TMSA	0.897902	0.996703	2	Yes	No
Q9H2X8	IFI27L2 FAM14A TLH29	0.944431	0.996679	1	Yes	No
Q7Z5L3	C1QL2 CTRP10	0.988086	0.996253	2	Yes	Yes
Q3LI67	KRTAP6-3 KAP6.3	0.950395	0.996235	0	No	No
Q3LI54	KRTAP19-8 KAP19.8	0.94824	0.996166	0	No	No
Q8IZC6	COL27A1 KIAA1870	0.992238	0.996002	0	Yes	No
Q9NRC9	OTOR FDP MIAL UNQ3054/PRO9873	0.974279	0.995758	0	No	No
Q96P44	COL21A1 COL1AL FP633	0.984349	0.995713	6	Yes	No
Q685J3	MUC17 MUC3	0.995818	0.995667	0	No	No
P0C862	C1QTNF9 C1QTNF9A UNQ6503/PRO21380	0.983984	0.995656	0	Yes	No
O60245	PCDH7 BHPCDH	0.978311	0.9955	6	Yes	Yes
Q08174	PCDH1	0.97576	0.995456	5	Yes	No
Q9HBB8	CDHR5 MUCDHL MUPCDH UNQ2781/PRO7168	0.980294	0.995369	3	No	No
B2RNN3	C1QTNF9B	0.982281	0.995316	0	No	No
Q86TY3	ARMH4 C14orf37	0.958613	0.995221	5	Yes	Yes
Q9NYQ8	FAT2 CDHF8 KIAA0811 MEGF1	0.99016	0.995203	6	Yes	Yes
Q6E0U4	DMKN UNQ729/PRO1411	0.965371	0.995152	4	Yes	No
A0A075B6Y9	TRAJ42	0.982383	0.995148	0	No	No
A0A0J9YX06	TRBJ1-2	0.978959	0.995066	0	No	No
Q99674	CGREF1 CGR11	0.967814	0.994768	6	Yes	Yes
P23284	PPIB CYPB	0.973084	0.994719	6	Yes	No
P17677	GAP43	0.973575	0.994679	6	Yes	Yes
Q8IYR6	TMEFF1 C9orf2	0.909359	0.994646	5	No	No
P29966	MARCKS MACS PRKCSL	0.93702	0.994635	6	Yes	No
P13591	NCAM1 NCAM	0.961365	0.994566	6	Yes	Yes
Q05707	COL14A1 UND	0.990166	0.994541	6	Yes	No
P19957	PI3 WAP3 WFDC14	0.962562	0.994164	3	Yes	No
Q5VWW1	C1QL3 CTRP13	0.981324	0.994008	6	Yes	Yes
P01358		0.969202	0.993954	0	No	No
P24821	TNC HXB	0.98941	0.993918	6	Yes	No
P55283	CDH4	0.969454	0.993835	6	Yes	Yes
Q5UCC4	EMC10 C19orf63 INM02 UNQ764/PRO1556	0.966059	0.993719	6	Yes	No
A0A0J9YXA8	TRBJ1-1	0.968795	0.993718	0	No	No
O76070	SNCG BCSG1 PERSYN PRSN	0.964176	0.993693	6	Yes	Yes
P82970	HMGN5 NSBP1	0.959527	0.993619	0	Yes	No
Q86Y22	COL23A1	0.980482	0.993601	5	Yes	No
Q9NS71	GKN1 AMP18 CA11 UNQ489/PRO1005	0.971209	0.993394	4	No	No
Q15848	ADIPOQ ACDC ACRP30 APM1 GBP28	0.984414	0.993377	6	No	No
P55287	CDH11	0.962291	0.993362	6	Yes	No
Q15223	NECTIN1 HVEC PRR1 PVRL1	0.964163	0.993069	6	Yes	No
Q16143	SNCB	0.934448	0.99306	6	Yes	Yes
Q9BWP8	COLEC11 UNQ596/PRO1182	0.979439	0.993048	5	Yes	No
P55285	CDH6	0.970604	0.992932	6	Yes	No
Q12864	CDH17	0.962011	0.992896	0	Yes	No
O14798	TNFRSF10C DCR1 LIT TRAILR3 TRID UNQ321/PRO366	0.921819	0.992834	0	Yes	No
Q14126	DSG2 CDHF5	0.966409	0.992753	6	Yes	No
P39059	COL15A1	0.985726	0.992743	6	Yes	No
P19022	CDH2 CDHN NCAD	0.965486	0.992721	6	Yes	No
Q8TCZ2	CD99L2 MIC2L1 UNQ1964/PRO4486	0.975038	0.992681	5	Yes	No
Q9BYE9	CDHR2 PCDH24 PCLKC	0.96311	0.992652	0	Yes	No
Q96BM0	IFI27L1 FAM14B	0.904875	0.992642	0	No	No
P12109	COL6A1	0.986124	0.992596	6	Yes	No
P49006	MARCKSL1 MLP MRP	0.938222	0.992559	5	Yes	Yes
Q3LI58	KRTAP21-1 KAP21.1	0.918985	0.992555	0	No	No
P23490	LORICRIN LOR LRN	0.869471	0.992501	1	No	No
O95206	PCDH8	0.968145	0.99216	6	Yes	Yes
Q15109	AGER RAGE	0.950937	0.992096	0	No	No
P22223	CDH3 CDHP	0.967416	0.992089	5	Yes	No
P21246	PTN HBNF1 NEGF1	0.986161	0.992051	6	Yes	Yes
P45877	PPIC CYPC	0.949996	0.992018	6	Yes	No
P18827	SDC1 SDC	0.945506	0.992006	1	Yes	No
Q6V0I7	FAT4 CDHF14 FATJ Nbla00548	0.994002	0.992004	3	Yes	No
Q9H251	CDH23 KIAA1774 KIAA1812 UNQ1894/PRO4340	0.986103	0.991997	5	Yes	Yes
Q14242	SELPLG	0.954198	0.991895	3	Yes	No
Q96JQ0	DCHS1 CDH19 CDH25 FIB1 KIAA1773 PCDH16	0.988923	0.991802	5	Yes	No
Q9BXJ2	C1QTNF7 CTRP7	0.967252	0.991678	1	Yes	No
P16150	SPN CD43	0.951561	0.99161	0	Yes	No
P12830	CDH1 CDHE UVO	0.968141	0.991586	5	Yes	No
P35556	FBN2	0.984022	0.991556	5	Yes	No
Q9ULB5	CDH7 CDH7L1	0.953959	0.991487	6	Yes	Yes
Q9Y5G7	PCDHGA6	0.960247	0.99133	2	Yes	Yes
P55289	CDH12	0.95596	0.991323	5	Yes	Yes
P01833	PIGR	0.954891	0.991309	6	No	No
Q5SSG8	MUC21 C6orf205 UNQ697/PRO1342	0.89919	0.991104	0	No	No
Q14517	FAT1 CDHF7 FAT	0.991149	0.991095	5	Yes	No
Q86YL7	PDPN GP36 PSEC0003 PSEC0025	0.9315	0.991091	1	Yes	No
Q86SJ6	DSG4 CDHF13	0.942212	0.991052	1	No	No
Q86Z23	C1QL4 CTRP11	0.972154	0.99089	0	Yes	Yes
Q13316	DMP1	0.926045	0.990728	0	No	No
P17301	ITGA2 CD49B	0.959087	0.990684	2	Yes	No
Q9ULB4	CDH9	0.967838	0.990651	6	Yes	Yes
O15394	NCAM2 NCAM21	0.94245	0.990603	6	Yes	Yes
Q14165	MLEC KIAA0152	0.927385	0.990576	6	Yes	No
Q12913	PTPRJ DEP1	0.970845	0.990511	6	Yes	No
P16422	EPCAM GA733-2 M1S2 M4S1 MIC18 TACSTD1 TROP1	0.938746	0.990454	2	Yes	No
A0A075B700	TRAJ31	0.981785	0.990445	0	No	No
Q9UBS9	SUCO C1orf9 CH1 OPT SLP1	0.947463	0.990408	6	Yes	No
Q8NFT8	DNER BET UNQ262/PRO299	0.879456	0.990376	6	Yes	Yes
Q9Y5I4	PCDHAC2	0.953774	0.990279	5	Yes	No
P21741	MDK MK1 NEGF2	0.98839	0.990234	4	Yes	No
P13667	PDIA4 ERP70 ERP72	0.971463	0.990116	6	Yes	No
Q86XK7	VSIG1 GPA34	0.887678	0.99	0	No	No
O60330	PCDHGA12 CDH21 FIB3 KIAA0588 UNQ371/PRO707	0.95336	0.989939	3	Yes	Yes
Q9Y5G0	PCDHGB5	0.948672	0.989884	3	Yes	No
Q96JP9	CDHR1 KIAA1775 PCDH21 PRCAD	0.956399	0.989875	5	Yes	No
P02745	C1QA	0.948636	0.989808	6	Yes	No
P43307	SSR1 TRAPA PSEC0262	0.927738	0.989798	0	Yes	No
Q96F05	C11orf24 FP2568 UNQ1872/PRO4315	0.9666	0.98978	0	Yes	No
A0A075B6T8	TRAV9-1	0.963568	0.989755	0	No	No
Q9UBS4	DNAJB11 EDJ ERJ3 HDJ9 PSEC0121 UNQ537/PRO1080	0.958713	0.989717	2	Yes	No
Q9Y5G8	PCDHGA5	0.961305	0.989715	2	No	No
Q9BY67	CADM1 IGSF4 IGSF4A NECL2 SYNCAM TSLC1	0.954148	0.989706	6	Yes	No
Q6UWP8	SBSN UNQ698/PRO1343	0.965489	0.989601	3	Yes	No
Q6ZTQ4	CDHR3 CDH28	0.955174	0.989598	0	Yes	No
Q9Y215	COLQ	0.972531	0.989551	0	No	No
Q96A83	COL26A1 EMID2 EMU2	0.969901	0.98947	3	Yes	Yes
Q9HCU4	CELSR2 CDHF10 EGFL2 KIAA0279 MEGF3	0.97992	0.98947	6	Yes	Yes
Q9Y5H3	PCDHGA10	0.948713	0.989238	3	Yes	Yes
Q02487	DSC2 CDHF2 DSC3	0.95547	0.98922	6	Yes	No
A0A1B0GUY1	MARCOL	0.918257	0.98921	0	No	No
Q9UN70	PCDHGC3 PCDH2	0.953444	0.989178	5	Yes	Yes
Q9Y5H5	PCDHA9 KIAA0345	0.951658	0.989175	2	Yes	Yes
P33151	CDH5	0.959194	0.989081	6	Yes	No
Q9Y5I1	PCDHA11 CNRS7	0.952623	0.989068	1	No	No
Q9UN74	PCDHA4	0.950993	0.989066	4	Yes	Yes
Q9Y5F8	PCDHGB7	0.955594	0.989054	2	Yes	No
Q4V9L6	TMEM119 PSEC0199 UNQ731/PRO1415	0.888344	0.988962	0	Yes	No
Q9UN71	PCDHGB4 CDH20 FIB2	0.946409	0.988925	1	Yes	No
P20962	PTMS	0.735417	0.988923	3	Yes	No
P49747	COMP	0.982472	0.988889	5	Yes	No
P32926	DSG3 CDHF6	0.966446	0.988837	4	No	No
Q9Y5G1	PCDHGB3	0.950518	0.988772	2	Yes	Yes
Q9Y5H4	PCDHGA1	0.953258	0.988752	1	No	No
Q08554	DSC1 CDHF1	0.955104	0.988693	5	No	No
P11021	HSPA5 GRP78	0.975751	0.988677	6	Yes	No
Q3LI66	KRTAP6-2 KAP6.2	0.89496	0.988667	0	No	No
P16112	ACAN AGC1 CSPG1 MSK16	0.973493	0.988636	5	Yes	Yes
Q9HCK4	ROBO2 KIAA1568	0.97426	0.988602	6	Yes	Yes
Q15485	FCN2 FCNL	0.973744	0.988539	4	No	No
Q5ZPR3	CD276 B7H3 PSEC0249 UNQ309/PRO352	0.959556	0.988499	5	Yes	No
Q99715	COL12A1 COL12A1L	0.994077	0.988448	6	Yes	No
P35527	KRT9	0.948677	0.988376	6	No	No
Q9UEW3	MARCO SCARA2	0.93157	0.988333	3	Yes	No
Q8IWL1	SFTPA2 COLEC5 PSAP SFTP1 SFTPA SFTPA2B	0.963596	0.988288	0	Yes	No
P10645	CHGA	0.927773	0.988248	6	Yes	No
Q92752	TNR	0.956097	0.988165	6	Yes	Yes
Q9UN75	PCDHA12	0.940683	0.988163	2	Yes	Yes
Q9ULB1	NRXN1 KIAA0578	0.964003	0.988139	5	No	No
Q9Y5E4	PCDHB5	0.949976	0.988133	3	Yes	No
P13473	LAMP2	0.958976	0.988109	6	Yes	No
P22105	TNXB HXBL TNX TNXB1 TNXB2 XB	0.996661	0.988089	6	Yes	No
Q9UMF0	ICAM5 TLCN TLN	0.945487	0.988077	5	Yes	Yes
Q9BXJ5	C1QTNF2 CTRP2 UNQ6349/PRO21054	0.975774	0.988054	0	Yes	No
O94856	NFASC KIAA0756	0.962482	0.988043	6	Yes	Yes
Q5H9R4	ARMCX4	0.974251	0.988012	0	Yes	No
P27824	CANX	0.954796	0.987974	5	Yes	No
Q92823	NRCAM KIAA0343	0.959079	0.987969	6	Yes	Yes
Q9HBT6	CDH20 CDH7L3	0.953654	0.987965	6	Yes	Yes
P02747	C1QC C1QG	0.963032	0.987947	6	Yes	No
O95196	CSPG5 CALEB NGC	0.918087	0.987934	5	Yes	Yes
P12110	COL6A2	0.984549	0.987783	6	Yes	No
Q9Y5G3	PCDHGB1	0.947454	0.987765	1	No	No
Q9HC56	PCDH9	0.960163	0.987625	6	Yes	Yes
P06756	ITGAV MSK8 VNRA VTNR	0.962238	0.987624	5	Yes	No
P05556	ITGB1 FNRB MDF2 MSK12	0.9447	0.987589	5	Yes	No
Q9Y5G2	PCDHGB2	0.954518	0.987574	3	Yes	Yes
Q5TAT6	COL13A1	0.953529	0.98754	0	Yes	No
Q9Y5G5	PCDHGA8 KIAA0327	0.947503	0.98752	1	No	No
Q9Y5H7	PCDHA5 CNRS6	0.943887	0.987443	1	No	No
Q9NQ79	CRTAC1 ASPIC1 CEP68	0.971922	0.987396	6	Yes	Yes
P0DPA2	VSIG8 C1orf204	0.906457	0.98733	0	No	No
Q96FE7	PIK3IP1 HGFL	0.914183	0.98731	6	Yes	No
P11226	MBL2 COLEC1 MBL	0.973602	0.987245	5	No	No
Q969P0	IGSF8 CD81P3 EWI2 KCT4	0.938848	0.987216	6	Yes	Yes
Q13740	ALCAM MEMD	0.94874	0.987155	6	Yes	No
O60279	SUSD5 KIAA0527	0.941674	0.987139	6	Yes	No
Q9Y5H0	PCDHGA3	0.940621	0.987083	1	No	No
Q2TAL6	VWC2 UNQ739/PRO1434	0.91715	0.987079	6	Yes	Yes
P19320	VCAM1	0.948076	0.986994	6	Yes	No
P16284	PECAM1	0.935077	0.986979	5	Yes	No
P23229	ITGA6	0.961518	0.986974	4	Yes	No
Q9UN67	PCDHB10 UNQ1906/PRO4352	0.933485	0.986942	4	No	No
O75078	ADAM11 MDC	0.90497	0.986836	6	Yes	Yes
P13688	CEACAM1 BGP BGP1	0.939964	0.986749	2	Yes	No
Q96J84	KIRREL1 KIRREL NEPH1	0.95607	0.986734	2	Yes	No
P13521	SCG2 CHGC	0.913113	0.986692	6	Yes	Yes
Q9GZZ8	LACRT	0.967768	0.986676	2	No	No
P82279	CRB1	0.891144	0.986657	0	Yes	Yes
Q92692	NECTIN2 HVEB PRR2 PVRL2	0.930656	0.986645	6	Yes	No
Q9H158	PCDHAC1	0.945169	0.986602	1	No	No
Q9Y5I2	PCDHA10 CNRS8	0.940421	0.986596	1	Yes	Yes
P05362	ICAM1	0.949302	0.98657	6	Yes	No
P15514	AREG AREGB SDGF	0.906419	0.986518	0	Yes	No
Q13332	PTPRS	0.970071	0.98651	6	Yes	No
P31431	SDC4	0.866757	0.986502	6	Yes	No
P55286	CDH8	0.935661	0.986465	6	Yes	Yes
P84157	MXRA7	0.895758	0.986387	6	Yes	No
Q9P0K1	ADAM22 MDC2	0.909753	0.986378	5	Yes	Yes
Q96QU1	PCDH15 USH1F	0.96864	0.986329	1	Yes	Yes
Q9NRJ7	PCDHB16 KIAA1621 PCDH3X	0.94092	0.986325	3	Yes	No
P78324	SIRPA BIT MFR MYD1 PTPNS1 SHPS1 SIRP	0.942596	0.986316	5	Yes	Yes
P56199	ITGA1	0.955596	0.986293	2	Yes	No
Q92954	PRG4 MSF SZP	0.992474	0.98624	6	Yes	No
Q96A84	EMID1 EMU1	0.951881	0.986212	1	Yes	Yes
Q15517	CDSN	0.892696	0.98613	2	No	No
Q02817	MUC2 SMUC	0.999063	0.986124	0	No	No
Q13634	CDH18 CDH14	0.94195	0.986104	6	Yes	Yes
Q8IWL2	SFTPA1 COLEC4 PSAP SFTP1 SFTPA SFTPA1B	0.958066	0.986079	0	No	No
Q9Y5H6	PCDHA8	0.943215	0.985938	2	No	No
Q9Y5G4	PCDHGA9	0.939831	0.98593	4	No	No
Q9UQV4	LAMP3 DCLAMP TSC403	0.93691	0.985868	0	No	No
P50895	BCAM LU MSK19	0.958465	0.985822	6	Yes	No
Q9Y5E6	PCDHB3	0.927878	0.9858	1	Yes	No
Q9UN66	PCDHB8 PCDH3I	0.933228	0.985775	2	Yes	No
Q96DR8	MUCL1 SBEM UNQ590/PRO1160	0.978985	0.985706	0	No	No
Q13797	ITGA9	0.942923	0.98563	0	Yes	No
P43121	MCAM MUC18	0.93445	0.985621	6	Yes	No
Q9Y5F9	PCDHGB6	0.943755	0.985541	3	No	No
P27797	CALR CRTC	0.959222	0.98548	6	Yes	No
Q9Y5E8	PCDHB15	0.935036	0.985455	5	Yes	No
Q9BXJ1	C1QTNF1 CTRP1 UNQ310/PRO353	0.952008	0.985439	2	Yes	No
Q9UKN1	MUC12 MUC11	0.995231	0.985427	0	No	No
Q5SZK8	FREM2	0.983007	0.985381	6	Yes	No
A0A0B4J280	TRAV40	0.945272	0.98513	0	No	No
Q9NPY3	CD93 C1QR1 MXRA4	0.945391	0.984973	6	Yes	No
Q8TAB3	PCDH19 KIAA1313	0.93042	0.984939	5	Yes	Yes
Q9Y5E7	PCDHB2	0.931986	0.98493	2	Yes	No
Q14574	DSC3 CDHF3 DSC4	0.951426	0.984929	6	No	No
P11717	IGF2R MPRI	0.974559	0.984909	6	Yes	No
Q9P2E9	RRBP1 KIAA1398	0.96202	0.984894	4	Yes	No
Q9Y5F1	PCDHB12	0.92187	0.984853	0	No	No
Q13438	OS9	0.926992	0.984776	6	Yes	No
P23468	PTPRD	0.965593	0.984726	6	Yes	Yes
Q15768	EFNB3 EPLG8 LERK8	0.914824	0.984724	6	Yes	Yes
Q8NFZ8	CADM4 IGSF4C NECL4 TSLL2	0.895685	0.98465	6	Yes	Yes
Q8TDB4	MGARP C4orf49 CESP1 HUMMR OSAP GS3582	0.890136	0.984614	0	Yes	No
Q9Y5F0	PCDHB13 UNQ332/PRO531	0.930929	0.984612	0	No	No
Q9Y2B9	PKIG	0.88429	0.984607	0	Yes	No
Q9NZR2	LRP1B LRPDIT	0.981354	0.984579	5	Yes	Yes
Q14508	WFDC2 HE4 WAP5	0.933418	0.984559	6	Yes	No
P15941	MUC1 PUM	0.969674	0.984556	0	Yes	No
Q96GW7	BCAN BEHAB CSPG7 UNQ2525/PRO6018	0.933484	0.98455	6	Yes	Yes
P02751	FN1 FN	0.988913	0.984539	5	Yes	No
Q96DA0	ZG16B UNQ773/PRO1567	0.93701	0.984367	2	No	No
A0A0G2JMI3	IGHV1-69-2	0.971996	0.984311	0	No	No
P32004	L1CAM CAML1 MIC5	0.958798	0.984279	5	Yes	Yes
P0DTW1	GAGE1	0.86738	0.983949	0	No	No
P13726	F3	0.914527	0.983881	3	Yes	No
P13612	ITGA4 CD49D	0.93547	0.983801	0	Yes	No
A0A0C4DH33	IGHV1-24	0.973322	0.983777	0	No	No
Q9Y5H1	PCDHGA2	0.938942	0.983771	3	Yes	No
Q9HD43	PTPRH SAP1	0.954085	0.983731	0	Yes	No
Q7Z553	MDGA2 MAMDC1 UNQ8188/PRO23197	0.925075	0.983697	6	Yes	Yes
P13611	VCAN CSPG2	0.989252	0.983635	6	Yes	No
Q02413	DSG1 CDHF4	0.948001	0.983594	5	No	No
Q6P6B1	ERICH5 C8orf47	0.885299	0.983549	0	Yes	No
Q9Y5E1	PCDHB9 PCDH3H	0.93069	0.983511	1	Yes	No
Q9Y279	VSIG4 CRIg Z39IG UNQ317/PRO362	0.932118	0.983474	6	Yes	No
Q9P2S2	NRXN2 KIAA0921	0.970839	0.983451	6	No	No
O00533	CHL1 CALL	0.940249	0.983446	6	Yes	Yes
P12872	MLN	0.911122	0.983336	0	No	No
Q9Y5F2	PCDHB11	0.920628	0.983303	2	Yes	No
P10586	PTPRF LAR	0.966493	0.983222	6	Yes	No
A0A075B6S0	TRGJ1 TCRGJ1	0.979068	0.983173	0	No	No
Q92686	NRGN	0.975782	0.983165	4	Yes	Yes
P53708	ITGA8	0.930784	0.983158	1	Yes	No
P49746	THBS3 TSP3	0.976383	0.983043	5	Yes	No
Q9Y6N8	CDH10	0.928497	0.983031	6	Yes	Yes
Q9H159	CDH19 CDH7L2 UNQ478/PRO941	0.896061	0.983031	4	Yes	Yes
Q9Y5F6	PCDHGC5	0.944683	0.983013	6	Yes	Yes
Q9Y6Z7	COLEC10 CLL1 UNQ366/PRO702	0.966449	0.982931	1	No	No
Q8NBJ4	GOLM1 C9orf155 GOLPH2 PSEC0242 UNQ686/PRO1326	0.915249	0.982912	6	Yes	No
Q9UQP3	TNN TNW	0.982706	0.982896	5	No	No
A0A075B6I0	IGLV8-61	0.955901	0.982846	0	No	No
Q5BIV9	SPRN SHO	0.863488	0.982838	6	Yes	Yes
O94985	CLSTN1 CS1 KIAA0911	0.923626	0.982694	6	Yes	No
O75121	MFAP3L KIAA0626 HSD-39 HSD39	0.919697	0.982684	0	Yes	Yes
P39060	COL18A1	0.981939	0.982627	6	Yes	No
Q06481	APLP2 APPL2	0.91801	0.982579	6	Yes	No
O14786	NRP1 NRP VEGF165R	0.937187	0.98254	5	Yes	No
Q13070	GAGE6	0.85981	0.98245	0	No	No
A6NER3	GAGE12J	0.88633	0.982437	0	No	No
Q9H1U4	MEGF9 EGFL5 KIAA0818 UNQ671/PRO1305	0.901804	0.982425	6	Yes	No
P57087	JAM2 C21orf43 VEJAM UNQ219/PRO245	0.918203	0.982379	6	Yes	No
A0A075B706	TRDJ1	0.983389	0.982348	0	No	No
P07766	CD3E T3E	0.916271	0.982321	0	Yes	No
A0A0A0MT78	TRBJ2-7	0.959194	0.982281	0	No	No
Q3SYF9	KRTAP19-7 KAP19.7	0.849784	0.982279	0	No	No
Q9Y5E3	PCDHB6	0.925234	0.982216	1	No	No
Q8N3J6	CADM2 IGSF4D NECL3	0.934181	0.982134	6	Yes	Yes
Q13069	GAGE5	0.864603	0.982113	0	No	No
Q4V321	GAGE13 GAGE12A	0.862043	0.982103	0	No	No
Q5JXA9	SIRPB2 PTPN1L PTPNS1L3	0.915287	0.982055	4	Yes	No
P11215	ITGAM CD11B CR3A	0.941029	0.982039	4	Yes	No
Q9Y680	FKBP7 FKBP23 UNQ670/PRO1304	0.946603	0.982026	2	Yes	No
Q86UU9	TAC4	0.928454	0.982025	0	Yes	No
P61604	HSPE1	0.961647	0.981925	6	Yes	No
Q9Y624	F11R JAM1 JCAM UNQ264/PRO301	0.898467	0.981877	4	Yes	No
P55808	XG PBDX	0.920476	0.981844	0	No	No
P0DSO3	GAGE4	0.86895	0.98177	0	No	No
Q9UMX5	NENF CIR2 SPUF	0.977468	0.981664	6	Yes	No
Q8IZU9	KIRREL3 KIAA1867 NEPH2 UNQ5923/PRO4502/PRO19814	0.908081	0.981654	5	Yes	Yes
Q9NS15	LTBP3	0.95855	0.981597	5	Yes	No
P01040	CSTA STF1 STFA	0.967588	0.98158	4	Yes	No
P05067	APP A4 AD1	0.933957	0.981567	6	Yes	No
Q4KMG0	CDON CDO	0.942028	0.981562	4	Yes	No
Q13061	TRDN	0.965758	0.981502	0	Yes	No
Q96KG7	MEGF10 KIAA1780	0.858121	0.981416	6	Yes	Yes
Q9BWV1	BOC UNQ604/PRO1190	0.933768	0.981323	6	Yes	No
Q9NQ36	SCUBE2 CEGP1	0.963062	0.981228	5	Yes	No
Q6UVK1	CSPG4 MCSP	0.970328	0.981212	6	Yes	No
Q8N9U9	SPANXA2-OT1 CXorf18	0.908547	0.981172	0	No	No
Q9ULC0	EMCN EMCN2 MUC14	0.870415	0.981088	0	Yes	No
Q6UXD5	SEZ6L2 PSK UNQ1903/PRO4349	0.94112	0.980956	6	Yes	Yes
P69849	NOMO3	0.95535	0.980921	3	Yes	No
P55290	CDH13 CDHH	0.961174	0.980901	5	Yes	No
P35443	THBS4 TSP4	0.975856	0.980755	6	Yes	No
Q99795	GPA33	0.858818	0.980663	1	No	No
P19827	ITIH1 IGHEP1	0.971315	0.980631	6	No	No
P54764	EPHA4 HEK8 SEK TYRO1	0.929462	0.980384	6	Yes	No
Q8TBP5	FAM174A NS5ATP6 TMEM157 UNQ1912/PRO4371	0.926708	0.980317	6	Yes	No
Q9NRM1	ENAM	0.967209	0.980211	2	No	No
Q07699	SCN1B	0.839743	0.980196	6	Yes	Yes
P08138	NGFR TNFRSF16	0.890834	0.980091	4	Yes	No
O00548	DLL1 UNQ146/PRO172	0.931334	0.98009	4	Yes	No
Q15155	NOMO1 PM5	0.95441	0.98008	4	Yes	No
P29323	EPHB2 DRT EPHT3 EPTH3 ERK HEK5 TYRO5	0.928918	0.980032	6	Yes	No
Q9NYQ7	CELSR3 CDHF11 EGFL1 FMI1 KIAA0812 MEGF2	0.969495	0.979952	4	Yes	Yes
P09693	CD3G T3G	0.897398	0.979739	0	Yes	No
P19835	CEL BAL	0.982947	0.979727	6	Yes	No
Q13349	ITGAD	0.943551	0.979665	0	No	No
Q8N3T6	TMEM132C	0.938321	0.979659	6	Yes	No
O14625	CXCL11 ITAC SCYB11 SCYB9B	0.937938	0.979629	0	Yes	No
P28906	CD34	0.903423	0.979529	0	Yes	No
Q9Y5E2	PCDHB7	0.924218	0.979501	1	No	No
Q9NZW4	DSPP	0.92295	0.979486	0	No	No
P09912	IFI6 G1P3	0.945131	0.979458	1	Yes	No
O00602	FCN1 FCNM	0.962248	0.97942	0	Yes	No
Q9UBN6	TNFRSF10D DCR2 TRAILR4 TRUNDD UNQ251/PRO288	0.879854	0.97941	0	Yes	No
Q96Q04	LMTK3 KIAA1883 TYKLM3	0.953454	0.9792	3	Yes	Yes
Q99435	NELL2 NRP2	0.923802	0.978993	6	Yes	Yes
Q9NQ38	SPINK5	0.971776	0.97897	6	No	No
P08648	ITGA5 FNRA	0.938664	0.978865	2	Yes	No
O43854	EDIL3 DEL1	0.911424	0.97884	5	Yes	Yes
Q8N8Z6	DCBLD1	0.91814	0.978831	5	Yes	No
Q6UX34	SNORC C2orf82 UNQ830/PRO1757	0.864829	0.978777	0	No	No
Q63HQ2	EGFLAM AGRINL AGRNL PIKA	0.949607	0.978761	6	Yes	No
Q86UW8	HAPLN4 BRAL2 KIAA1926	0.94317	0.978719	6	Yes	Yes
P40967	PMEL D12S53E PMEL17 SILV	0.925315	0.978699	0	Yes	No
Q9BXJ0	C1QTNF5 CTRP5 UNQ303/PRO344	0.954737	0.978614	6	Yes	No
O14917	PCDH17 PCDH68 PCH68	0.949963	0.978601	6	Yes	Yes
Q9Y5E9	PCDHB14	0.9139	0.978577	4	Yes	No
Q15375	EPHA7 EHK3 HEK11	0.918173	0.978576	6	Yes	No
Q14CN2	CLCA4 CaCC2 UNQ562/PRO1124	0.937101	0.978349	1	Yes	No
O00461	GOLIM4 GIMPC GOLPH4 GPP130	0.896714	0.978325	6	Yes	No
Q9Y5F7	PCDHGC4	0.93435	0.978322	4	Yes	Yes
Q58EX2	SDK2 KIAA1514	0.949613	0.978319	5	Yes	Yes
Q9UKQ2	ADAM28 ADAM23 MDCL	0.947576	0.978316	6	Yes	No
P81605	DCD AIDD DSEP	0.972103	0.978275	6	Yes	No
Q96Q06	PLIN4 KIAA1881	0.982242	0.978227	2	Yes	No
Q96IQ7	VSIG2 CTH CTXL UNQ2770/PRO7154	0.904433	0.978221	0	Yes	No
Q9H3R2	MUC13 DRCC1 RECC UNQ6194/PRO20221	0.918639	0.978134	0	No	No
Q16270	IGFBP7 MAC25 PSF	0.929152	0.978132	6	Yes	No
Q8WWQ8	STAB2 FEEL2 FELL FEX2 HARE	0.968617	0.978077	0	Yes	No
P09871	C1S	0.954841	0.978044	6	Yes	No
P58401	NRXN2	0.942465	0.978005	4	Yes	Yes
P26436	ACRV1	0.853777	0.977998	0	Yes	No
Q92859	NEO1 IGDCC2 NGN	0.939851	0.977996	6	Yes	No
Q9NQ76	MEPE	0.934469	0.977994	5	Yes	Yes
P00738	HP	0.962728	0.977975	6	Yes	No
O75309	CDH16 UNQ695/PRO1340	0.920919	0.977937	0	No	No
Q5IJ48	CRB2	0.889088	0.977832	6	Yes	Yes
Q15363	TMED2 RNP24	0.91726	0.977829	3	Yes	No
P49257	LMAN1 ERGIC53 F5F8D	0.924175	0.977807	6	Yes	No
Q9P232	CNTN3 KIAA1496 PANG	0.937045	0.977799	6	Yes	Yes
Q13449	LSAMP IGLON3 LAMP	0.887724	0.977771	6	Yes	Yes
Q9Y5E5	PCDHB4	0.916227	0.977731	3	Yes	No
A6BM72	MEGF11 KIAA1781 UNQ1949/PRO4432	0.846284	0.977636	4	Yes	Yes
P08118	MSMB PRSP	0.941103	0.977573	0	No	No
A0A075B6J6	IGLV3-22	0.924163	0.977524	0	No	No
P32942	ICAM3	0.905814	0.977483	0	Yes	No
Q99102	MUC4	0.994619	0.977454	0	No	No
Q9NYJ7	DLL3	0.813519	0.97744	2	Yes	Yes
P20023	CR2 C3DR	0.904421	0.977081	1	No	No
Q9BXJ4	C1QTNF3 CTRP3 UNQ753/PRO1484	0.950866	0.97701	6	Yes	No
P07477	PRSS1 TRP1 TRY1 TRYP1	0.924636	0.976937	5	No	No
Q8IVU1	IGDCC3 PUNC	0.886034	0.97692	0	Yes	Yes
Q15113	PCOLCE PCPE1	0.957175	0.976848	6	Yes	No
P04118	CLPS	0.835864	0.976808	0	Yes	No
Q9NY56	OBP2A	0.968783	0.976676	5	No	No
O60469	DSCAM	0.936009	0.976675	6	Yes	Yes
P20142	PGC	0.933604	0.976624	0	Yes	No
Q02505	MUC3A MUC3	0.987997	0.976622	1	No	No
P20701	ITGAL CD11A	0.936411	0.976586	0	Yes	No
Q9UEU5	GAGE2D; GAGE8	0.845315	0.976512	0	No	No
Q8TAG5	VSTM2A VSTM2	0.837939	0.976457	6	Yes	Yes
O00592	PODXL PCLP PCLP1	0.93441	0.976138	5	Yes	No
P29317	EPHA2 ECK	0.925844	0.976098	2	Yes	No
P23471	PTPRZ1 HTPZP2 PTPRZ PTPRZ2 PTPZ	0.941537	0.97606	6	Yes	Yes
P11279	LAMP1	0.908069	0.976058	5	Yes	No
A0A0A0MS00	IGLV3-32	0.938448	0.976006	0	No	No
Q9Y5Y7	LYVE1 CRSBP1 HAR XLKD1 UNQ230/PRO263	0.854776	0.975933	6	Yes	No
P04155	TFF1 BCEI PS2	0.90903	0.975892	1	No	No
Q8TD84	DSCAML1 DSCAM2 KIAA1132	0.941928	0.975866	4	Yes	Yes
Q96BY9	SARAF TMEM66 XTP3 HSPC035 NPD003 PSEC0019 UNQ1967/PRO4499	0.909293	0.975865	6	Yes	No
P83105	HTRA4	0.930555	0.975788	0	Yes	No
P01709	IGLV2-8	0.93784	0.975693	1	No	No
Q969H8	MYDGF C19orf10	0.943081	0.975619	6	Yes	No
O95274	LYPD3 C4.4A UNQ491/PRO1007	0.92495	0.975567	0	Yes	No
Q3MIW9	MUCL3 C6orf37 DPCR1 PBLT	0.91633	0.975449	0	No	No
Q9Y6N7	ROBO1 DUTT1	0.963528	0.975439	6	Yes	No
P35555	FBN1 FBN	0.975261	0.97543	6	Yes	No
Q04721	NOTCH2	0.958011	0.975407	6	Yes	No
P05106	ITGB3 GP3A	0.939371	0.9754	0	Yes	No
Q9NZ53	PODXL2 UNQ1861/PRO3742	0.802354	0.975365	6	Yes	Yes
Q6UXF1	TMEM108 KIAA1690 RTLN UNQ1875/PRO4318	0.910009	0.975325	3	Yes	No
P0CL82	GAGE12I	0.839856	0.975285	0	No	No
O76087	GAGE7 GAGE12I GAGE7B	0.839856	0.975285	0	No	No
P0CL80	GAGE12F	0.839856	0.975285	0	No	No
P0CL81	GAGE12G	0.839856	0.975285	0	No	No
Q68BL8	OLFML2B	0.958682	0.9752	5	Yes	No
Q9NQ60	EQTN AFAF C9orf11	0.881624	0.975177	0	Yes	No
P19021	PAM	0.92742	0.975064	6	Yes	No
A1L429	GAGE12B; GAGE12C; GAGE12D; GAGE12E	0.827969	0.975019	0	No	No
P35637	FUS TLS	0.892005	0.974944	4	Yes	No
A0A075B6N1	TRBV19	0.921311	0.974933	0	No	No
Q6IE37	OVOS1	0.94357	0.974893	0	No	No
P01034	CST3	0.943003	0.974892	6	Yes	Yes
Q96PZ7	CSMD1 KIAA1890 UNQ5952/PRO19863	0.969883	0.974819	2	Yes	Yes
Q9Y6Q6	TNFRSF11A RANK	0.886134	0.974539	3	Yes	No
A0A0B4J238	TRAV1-2	0.939654	0.974429	0	No	No
P02760	AMBP HCP ITIL	0.951447	0.9744	6	No	No
P78504	JAG1 JAGL1	0.926085	0.974386	6	Yes	No
Q2M385	MPEG1	0.896831	0.974377	0	Yes	No
Q8TEM1	NUP210 KIAA0906 PSEC0245	0.947187	0.974284	1	Yes	No
Q06643	LTB TNFC TNFSF3	0.920519	0.974263	0	No	No
P21802	FGFR2 BEK KGFR KSAM	0.941772	0.974148	6	Yes	Yes
Q13443	ADAM9 KIAA0021 MCMP MDC9 MLTNG	0.881875	0.974101	6	Yes	No
O60882	MMP20	0.945122	0.974093	0	No	No
Q6UWN8	SPINK6 UNQ844/PRO1782	0.9208	0.974001	5	Yes	No
P22607	FGFR3 JTK4	0.94201	0.973965	6	Yes	Yes
A0A087WT02	TRAV9-2	0.954532	0.973965	0	No	No
Q9P0K9	FRRS1L C9orf4	0.916755	0.973796	6	Yes	Yes
P80370	DLK1 DLK	0.893425	0.973763	3	Yes	No
Q8IXH8	CDH26	0.896693	0.973687	0	No	No
Q3LI73	KRTAP19-4 KAP19.4	0.811886	0.973626	0	No	No
Q13231	CHIT1	0.962311	0.973582	6	Yes	No
Q92804	TAF15 RBP56 TAF2N	0.935967	0.973564	2	Yes	No
A6NDE8	GAGE12H	0.845516	0.973518	0	No	No
A0A0B4J248	TRAV1-1	0.921949	0.973183	0	No	No
Q14C87	TMEM132D HBE120 KIAA1944 MOLT	0.920769	0.973135	6	Yes	Yes
Q9Y5H8	PCDHA3	0.925882	0.973079	1	Yes	Yes
Q8IUW5	RELL1 PSEC0162	0.855718	0.97297	0	Yes	Yes
P78536	ADAM17 CSVP TACE	0.933794	0.972927	6	Yes	No
Q5JPE7	NOMO2	0.945019	0.972925	1	Yes	No
Q5VV43	KIAA0319	0.939516	0.972802	6	Yes	Yes
P07996	THBS1 TSP TSP1	0.978033	0.972796	6	Yes	No
Q6UXK2	ISLR2 KIAA1465 LINX UNQ1885/PRO4329	0.899786	0.972755	5	Yes	Yes
Q6P9G4	TMEM154	0.752132	0.972726	1	Yes	No
O14967	CLGN	0.901869	0.972726	0	Yes	No
Q96LA5	FCRL2 FCRH2 IFGP4 IRTA4 SPAP1 UNQ9236/PRO31998	0.859311	0.972694	0	No	No
Q06033	ITIH3	0.95744	0.972626	6	No	No
Q9UKZ9	PCOLCE2 PCPE2 UNQ250/PRO287	0.939865	0.972539	2	Yes	No
P38570	ITGAE	0.916276	0.972449	0	No	No
Q8N126	CADM3 IGSF4B NECL1 SYNCAM3 TSLL1 UNQ225/PRO258	0.907416	0.972433	6	Yes	Yes
P14314	PRKCSH G19P1	0.953301	0.972385	6	Yes	No
P07204	THBD THRM	0.887452	0.972313	1	Yes	No
Q13683	ITGA7 UNQ406/PRO768	0.924247	0.972309	6	Yes	No
Q9NWQ8	PAG1 CBP PAG	0.846285	0.972231	1	Yes	No
P28827	PTPRM PTPRL1	0.931613	0.972147	6	Yes	No
Q9UPX0	IGSF9B KIAA1030	0.938855	0.972139	2	Yes	Yes
Q4V326	GAGE2E	0.828822	0.972139	0	No	No
P08575	PTPRC CD45	0.94247	0.972131	4	Yes	No
Q8IUC2	KRTAP8-1 KAP8.1 KRTAP8.1	0.871607	0.97212	0	No	No
Q5SRN2	TSBP1 C6orf10	0.89566	0.972059	0	No	No
P98172	EFNB1 EFL3 EPLG2 LERK2	0.84341	0.972034	6	Yes	No
Q96NY8	NECTIN4 LNIR PRR4 PVRL4	0.889713	0.972023	3	No	No
Q96QE4	LRRC37B	0.909201	0.972003	0	Yes	No
P08514	ITGA2B GP2B ITGAB	0.920657	0.971987	1	Yes	No
Q9P1W8	SIRPG SIRPB2	0.922259	0.971915	1	No	No
A0A0K0K1C4	TRBV27	0.926347	0.971835	0	No	No
Q86XX4	FRAS1 KIAA1500	0.976693	0.971639	5	Yes	No
Q9NYQ6	CELSR1 CDHF9 FMI2	0.973729	0.971488	3	Yes	No
P12111	COL6A3	0.987265	0.971348	6	Yes	No
Q6UWL6	KIRREL2 NEPH3 UNQ5827/PRO19646	0.910117	0.971302	0	Yes	No
Q9UN73	PCDHA6 CNRS2	0.924063	0.971272	3	Yes	Yes
Q9H6D8	FNDC4 FRCP1 UNQ6389/PRO21134	0.846538	0.97118	0	No	No
Q9H4D0	CLSTN2 CS2	0.90897	0.971125	5	Yes	Yes
Q9Y639	NPTN SDFR1 SDR1	0.861184	0.971112	6	Yes	No
P06396	GSN	0.971622	0.971108	6	Yes	No
P08069	IGF1R	0.931307	0.971093	4	Yes	No
Q9BYH1	SEZ6L KIAA0927 UNQ2542/PRO6094	0.889598	0.971092	6	Yes	Yes
P35968	KDR FLK1 VEGFR2	0.935421	0.971021	5	Yes	No
P04156	PRNP ALTPRP PRIP PRP	0.877434	0.970931	6	Yes	No
Q9UNE0	EDAR DL	0.865994	0.970811	0	No	No
O14594	NCAN CSPG3 NEUR	0.936607	0.970719	6	No	No
P07478	PRSS2 TRY2 TRYP2	0.888945	0.970606	2	No	No
Q12805	EFEMP1 FBLN3 FBNL	0.915103	0.970499	6	Yes	No
Q9NP70	AMBN	0.954452	0.970443	0	No	No
O60500	NPHS1 NPHN	0.924543	0.970432	0	No	No
P55291	CDH15 CDH14 CDH3	0.925748	0.970393	6	Yes	Yes
Q9UQC9	CLCA2 CACC3	0.915815	0.970392	0	Yes	No
P16581	SELE ELAM1	0.863853	0.970301	0	Yes	No
P78310	CXADR CAR	0.874663	0.970246	6	Yes	No
O75095	MEGF6 EGFL3 KIAA0815	0.941929	0.970204	6	Yes	No
A6NMZ7	COL6A6	0.982365	0.970177	2	No	No
Q9H1E5	TMX4 KIAA1162 TXNDC13 PSEC0095 UNQ475/PRO938	0.797307	0.969966	0	Yes	No
P34741	SDC2 HSPG1	0.877336	0.969915	5	Yes	No
P05107	ITGB2 CD18 MFI7	0.916472	0.969869	5	Yes	No
Q9NU53	GINM1 C6orf72 UNQ710/PRO1361	0.85447	0.969866	5	Yes	No
Q8IWV2	CNTN4	0.926411	0.969799	5	Yes	No
P20702	ITGAX CD11C	0.923121	0.969689	1	Yes	No
Q8N111	CEND1 BM88	0.926903	0.969657	4	Yes	Yes
Q03167	TGFBR3	0.89718	0.969612	6	Yes	No
Q9HBV2	SPACA1 SAMP32	0.761522	0.96959	0	No	No
Q08397	LOXL1 LOXL	0.932592	0.969567	5	Yes	No
Q8TDY8	IGDCC4 DDM36 KIAA1628 NOPE	0.92647	0.969526	4	Yes	Yes
O75976	CPD	0.926011	0.969526	6	Yes	No
P26006	ITGA3 MSK18	0.931751	0.969502	1	Yes	No
A1E959	ODAM APIN	0.90692	0.969458	0	No	No
A0A0B4J264	TRAV38-1	0.927038	0.969389	0	No	No
P20916	MAG GMA	0.87004	0.969373	6	Yes	Yes
A0A0B4J2H0	IGHV1-69D	0.888056	0.96934	0	No	No
P34910	EVI2B EVDB	0.870915	0.969259	1	Yes	No
A0A0A6YYC5	TRAV14DV4	0.932345	0.969253	0	No	No
Q8N0Z9	VSIG10	0.823253	0.969236	0	Yes	No
Q8WWU7	ITLN2 UNQ2789/PRO7179	0.918852	0.969218	0	No	No
P98155	VLDLR	0.902889	0.969194	6	Yes	No
Q13445	TMED1 IL1RL1L IL1RL1LG	0.885057	0.969136	0	Yes	No
Q9UHC6	CNTNAP2 CASPR2 KIAA0868	0.913745	0.969127	6	Yes	Yes
P05204	HMGN2 HMG17	0.983114	0.969112	3	Yes	No
Q5TFQ8	SIRPB1	0.877334	0.969017	3	No	No
Q9Y5H9	PCDHA2	0.915476	0.969001	1	No	No
P14543	NID1 NID	0.959094	0.968926	6	Yes	No
O14810	CPLX1	0.929518	0.968889	3	Yes	Yes
Q9UBV2	SEL1L TSA305 UNQ128/PRO1063	0.918197	0.968811	5	Yes	No
P31415	CASQ1 CASQ	0.894938	0.96873	0	Yes	No
P07711	CTSL CTSL1	0.942845	0.9687	6	Yes	No
Q96A33	CCDC47 GK001 MSTP041 PSEC0077	0.942805	0.968699	0	Yes	No
P05060	CHGB SCG1	0.92174	0.96838	6	Yes	No
Q96D42	HAVCR1 KIM1 TIM1 TIMD1	0.897255	0.96836	0	No	No
Q5JRK9	PAGE2B GAGEE3	0.764214	0.9682	0	No	No
P11912	CD79A IGA MB1	0.828947	0.968165	0	No	No
P0DSE2	TRB	0.874481	0.968156	0	No	No
Q13066	GAGE2B GAGE2; GAGE2C	0.811908	0.968141	0	No	No
P24592	IGFBP6 IBP6	0.936533	0.968055	6	Yes	No
Q14766	LTBP1	0.96316	0.967963	6	Yes	No
Q9HCL0	PCDH18 KIAA1562	0.882931	0.96796	5	Yes	No
Q9UIB8	CD84 SLAMF5	0.869721	0.967957	5	Yes	No
A6NGK3	GAGE10	0.82467	0.967919	0	No	No
Q96NY7	CLIC6 CLIC1L	0.870216	0.967881	4	Yes	No
Q8IV16	GPIHBP1 HBP1	0.903769	0.96777	3	No	No
Q99523	SORT1	0.92363	0.967757	6	Yes	Yes
Q53EL9	SEZ6	0.91293	0.967719	6	Yes	Yes
Q07954	LRP1 A2MR APR	0.983748	0.967628	6	Yes	No
P00740	F9	0.930871	0.967563	6	No	No
F5H4A9	C3orf80	0.831738	0.967547	0	Yes	Yes
Q6NT46	GAGE2A GAGE2	0.820937	0.967541	0	No	No
P54762	EPHB1 ELK EPHT2 HEK6 NET	0.90462	0.967534	5	Yes	Yes
O60939	SCN2B UNQ326/PRO386	0.89166	0.967478	6	Yes	Yes
Q99574	SERPINI1 PI12	0.926554	0.967441	6	Yes	Yes
Q24JP5	TMEM132A HSPA5BP1 KIAA1583	0.90915	0.967346	6	Yes	Yes
Q9UMD9	COL17A1 BP180 BPAG2	0.919383	0.967325	1	Yes	No
Q19T08	ECSCR ECSM2	0.785633	0.967272	0	Yes	No
Q6UWL2	SUSD1 UNQ2438/PRO4999	0.880334	0.967234	0	Yes	No
A0A0B4J1V7	IGHV7-81	0.93288	0.967182	0	No	No
P40199	CEACAM6 NCA	0.878488	0.967175	2	Yes	No
Q9HDB5	NRXN3 KIAA0743	0.897702	0.967135	4	Yes	Yes
Q9Y5I0	PCDHA13 CNRS5	0.912861	0.967063	1	No	No
P31025	LCN1 VEGP	0.940815	0.967061	4	No	No
Q15262	PTPRK PTPK	0.93473	0.967052	6	Yes	No
Q86YW5	TREML1 TLT1 UNQ1825/PRO3438	0.8578	0.966914	0	Yes	Yes
Q96JJ7	TMX3 KIAA1830 TXNDC10	0.896086	0.966861	0	Yes	No
Q5VU65	NUP210L	0.923452	0.96685	0	Yes	No
Q9H6B4	CLMP ACAM ASAM UNQ318/PRO363	0.812363	0.966744	6	Yes	No
O43278	SPINT1 HAI1 UNQ223/PRO256	0.893672	0.966567	6	Yes	No
P54760	EPHB4 HTK MYK1 TYRO11	0.901727	0.966542	5	Yes	No
P78423	CX3CL1 FKN NTT SCYD1 A-152E5.2	0.878087	0.966523	5	Yes	No
Q9UN72	PCDHA7 CNRS4	0.915375	0.966522	1	Yes	Yes
P13645	KRT10 KPP	0.900877	0.96645	6	Yes	No
Q92743	HTRA1 HTRA PRSS11	0.909086	0.966398	6	Yes	No
P01742	IGHV1-69	0.892411	0.966304	1	No	No
P01023	A2M CPAMD5 FWP007	0.970176	0.966152	6	Yes	No
P07339	CTSD CPSD	0.939647	0.965968	6	Yes	No
P15260	IFNGR1	0.768506	0.965963	4	Yes	No
Q96AY3	FKBP10 FKBP65 PSEC0056	0.930964	0.965923	0	Yes	No
Q9Y493	ZAN	0.961647	0.965862	0	No	No
Q96RW7	HMCN1 FIBL6	0.993191	0.965824	6	Yes	No
Q9NPA0	EMC7 C11orf3 C15orf24 HT022 UNQ905/PRO1926	0.839746	0.965717	2	Yes	No
O00241	SIRPB1	0.861333	0.965667	5	Yes	No
Q9H246	C1orf21 PIG13	0.821851	0.96551	3	Yes	No
Q86UP6	CUZD1 UNQ224/PRO257	0.845139	0.965434	0	No	No
Q9BX59	TAPBPL	0.878085	0.965255	0	Yes	No
A0A075B6Q5	IGHV3-64	0.890527	0.965244	0	No	No
P40189	IL6ST	0.920109	0.965088	6	Yes	No
B2RUY7	VWC2L	0.799382	0.965053	5	No	No
P59827	BPIFB4 C20orf186 LPLUNC4	0.952937	0.965021	0	No	No
Q9UBC9	SPRR3 SPRC	0.914938	0.964992	3	No	No
P35442	THBS2 TSP2	0.963861	0.964808	6	Yes	No
Q8NHL6	LILRB1 ILT2 LIR1 MIR7	0.909489	0.964727	4	No	No
Q8IUX7	AEBP1 ACLP	0.966619	0.964673	6	Yes	No
Q8TC27	ADAM32 UNQ5982/PRO21340	0.871669	0.96456	0	Yes	No
Q5H8C1	FREM1 C9orf143 C9orf145 C9orf154	0.97195	0.9645	4	Yes	No
Q9BZA7	PCDH11X KIAA1326 PCDH11 PCDHX	0.931441	0.964494	0	Yes	Yes
P18433	PTPRA PTPA PTPRL2	0.897668	0.964432	0	Yes	No
Q9Y3Q7	ADAM18 TMDC3 UNQ858/PRO1867	0.847258	0.96443	0	No	No
P01717	IGLV3-25	0.910638	0.96436	2	No	No
Q8NDA2	HMCN2	0.993232	0.964258	1	Yes	No
P28908	TNFRSF8 CD30 D1S166E	0.887729	0.964225	2	Yes	No
Q8N131	TMEM123 KCT3 PSEC0111 UNQ641/PRO1271	0.845067	0.964213	0	Yes	No
Q13308	PTK7 CCK4	0.918714	0.964207	5	Yes	No
Q6UXH8	CCBE1 KIAA1983 UNQ1921/PRO4395	0.946068	0.964184	0	Yes	No
P01589	IL2RA	0.873967	0.964087	0	Yes	No
P50281	MMP14	0.908858	0.964048	6	Yes	No
Q8NFZ4	NLGN2 KIAA1366	0.926958	0.964022	6	Yes	No
Q9ULK6	RNF150 KIAA1214	0.883363	0.964001	4	Yes	No
O15240	VGF	0.905136	0.963857	6	Yes	Yes
P20382	PMCH MCH	0.862465	0.963827	6	Yes	Yes
P01715	IGLV3-1	0.924804	0.963814	0	No	No
Q2VWP7	PRTG	0.895809	0.963719	2	Yes	No
Q9HC84	MUC5B MUC5	0.997038	0.963686	1	No	No
Q5VTL7	FNDC7	0.930856	0.963649	0	Yes	Yes
Q13508	ART3 TMART	0.854982	0.963552	6	Yes	No
Q9UBX5	FBLN5 DANCE UNQ184/PRO210	0.908797	0.963536	6	Yes	No
Q8TB96	ITFG1 LNKN-1 TIP CDA08	0.904302	0.963404	3	Yes	No
Q9NY15	STAB1 FEEL1 KIAA0246	0.97415	0.963394	6	Yes	No
P29376	LTK TYK1	0.873432	0.963392	0	Yes	No
Q8WXD2	SCG3 UNQ2502/PRO5990	0.936739	0.963346	6	Yes	Yes
O00468	AGRN AGRIN	0.972802	0.963344	6	Yes	No
P29320	EPHA3 ETK ETK1 HEK TYRO4	0.897226	0.963261	3	Yes	No
Q13291	SLAMF1 SLAM	0.846601	0.963259	0	No	No
P54753	EPHB3 ETK2 HEK2 TYRO6	0.904211	0.963251	6	Yes	No
P15529	CD46 MCP MIC10	0.883823	0.963246	5	Yes	No
Q9HBG7	LY9 CDABP0070	0.872066	0.963201	0	No	No
Q9UHF4	IL20RA UNQ681/PRO1315	0.857088	0.963184	0	Yes	No
Q96LA6	FCRL1 FCRH1 IFGP1 IRTA5	0.840218	0.963109	0	No	No
O95302	FKBP9 FKBP60 FKBP63	0.912836	0.963103	2	Yes	No
P52799	EFNB2 EPLG5 HTKL LERK5	0.831857	0.963072	6	Yes	No
P78325	ADAM8 MS2	0.890081	0.962998	1	Yes	No
Q15847	ADIRF AFRO APM2 C10orf116	0.971295	0.962947	5	Yes	No
A6NDB9	PALM3	0.826465	0.962883	0	Yes	No
Q96NU0	CNTNAP3B CASPR3B	0.904574	0.962843	3	Yes	No
Q9UKX5	ITGA11 MSTP018	0.919264	0.962712	0	Yes	No
Q8N114	SHISA5 SCOTIN PSEC0133	0.855033	0.962653	6	Yes	No
P09958	FURIN FUR PACE PCSK3	0.906753	0.96248	6	Yes	No
Q9UPU3	SORCS3 KIAA1059	0.899696	0.962416	6	Yes	Yes
P40198	CEACAM3 CD66D CGM1	0.808659	0.962397	0	No	No
Q8TEU8	WFIKKN2 GASP1 WFIKKNRP UNQ9235/PRO31996	0.941416	0.962397	6	Yes	No
Q5JRA6	MIA3 KIAA0268 TANGO UNQ6077/PRO20088	0.957199	0.962389	5	Yes	No
Q9Y5K2	KLK4 EMSP1 PRSS17 PSTS	0.847862	0.962381	0	No	No
A0A0A0MS15	IGHV3-49	0.90202	0.962368	0	No	No
P20333	TNFRSF1B TNFBR TNFR2	0.851945	0.962298	4	Yes	No
Q92854	SEMA4D C9orf164 CD100 SEMAJ	0.910453	0.962255	6	Yes	Yes
Q30154	HLA-DRB5	0.882901	0.962252	4	Yes	No
Q9HCN8	SDF2L1 UNQ1941/PRO4424	0.886949	0.962236	0	Yes	No
O60462	NRP2 VEGF165R2	0.88703	0.962223	6	Yes	No
P98095	FBLN2	0.935294	0.962196	5	Yes	No
P0DJD9	PGA5	0.910753	0.962082	0	No	No
Q9Y5I3	PCDHA1	0.906361	0.962067	1	No	No
P23435	CBLN1	0.902069	0.962014	6	Yes	Yes
P11047	LAMC1 LAMB2	0.968188	0.962001	6	Yes	No
Q9BQS7	HEPH KIAA0698 UNQ2562/PRO6242	0.91861	0.961991	5	Yes	No
Q96PC5	MIA2 CTAGE5 MEA11 MEA6 MGEA11 MGEA6	0.89853	0.961981	0	No	No
Q9H2U9	ADAM7 GP83	0.879873	0.961911	0	Yes	No
O75093	SLIT1 KIAA0813 MEGF4 SLIL1	0.925383	0.96177	5	Yes	Yes
P10721	KIT SCFR	0.91989	0.961719	6	Yes	No
P51991	HNRNPA3 HNRPA3	0.895264	0.96163	4	Yes	No
P49863	GZMK TRYP2	0.931577	0.96162	0	No	No
Q8IWT1	SCN4B	0.867215	0.961547	6	Yes	Yes
P09619	PDGFRB PDGFR PDGFR1	0.895599	0.961545	6	Yes	No
P13762	HLA-DRB4	0.844458	0.961427	1	No	No
P01766	IGHV3-13	0.893913	0.961417	3	No	No
Q16674	MIA	0.928765	0.961356	5	Yes	No
Q9BQT9	CLSTN3 CS3 KIAA0726	0.886302	0.961328	6	Yes	No
Q9UKY7	CDV3 H41	0.902401	0.96132	4	Yes	No
O75631	UPK3A UPK3	0.863128	0.96132	0	No	No
Q6MZM9	PRR27 C4orf40	0.892225	0.961311	0	No	No
O94779	CNTN5	0.898596	0.961282	6	Yes	Yes
Q9BZZ2	SIGLEC1 SN	0.942965	0.961267	2	Yes	No
Q6UWI4	SHISA2 C13orf13 TMEM46 UNQ9166/PRO28631	0.773193	0.96126	1	Yes	No
Q9Y219	JAG2	0.893024	0.961173	6	Yes	No
A0A0B4J276	TRAV25	0.91284	0.961133	0	No	No
P35613	BSG UNQ6505/PRO21383	0.897778	0.9611	6	Yes	No
Q8WY21	SORCS1 SORCS	0.895888	0.961096	6	Yes	Yes
P04279	SEMG1 SEMG	0.90543	0.961025	0	No	No
A0A075B6K4	IGLV3-10	0.918982	0.960941	0	No	No
P16471	PRLR	0.917723	0.960937	1	Yes	No
P42262	GRIA2 GLUR2	0.890885	0.96091	6	Yes	Yes
Q6PCB8	EMB	0.819574	0.960887	0	Yes	No
P14091	CTSE	0.926898	0.960839	0	No	No
Q8NHM4	PRSS3P2 T6 TRY6	0.887279	0.960836	2	No	No
P32418	SLC8A1 CNC NCX1	0.932641	0.960807	5	Yes	No
P02679	FGG PRO2061	0.948303	0.960733	6	No	No
Q86VZ4	LRP11	0.881629	0.960633	6	Yes	No
O43405	COCH COCH5B2 UNQ257/PRO294	0.937499	0.960609	6	Yes	No
Q9BXJ3	C1QTNF4 CTRP4	0.944741	0.960544	6	Yes	Yes
Q5DID0	UMODL1	0.910568	0.960537	0	Yes	Yes
Q9UPZ6	THSD7A KIAA0960	0.906338	0.960522	4	Yes	No
P15151	PVR PVS	0.861362	0.960508	6	Yes	No
Q15582	TGFBI BIGH3	0.918833	0.960422	6	Yes	No
Q15303	ERBB4 HER4	0.917693	0.96038	6	Yes	Yes
P21589	NT5E NT5 NTE	0.883379	0.960376	4	Yes	No
P30530	AXL UFO	0.920216	0.960177	6	Yes	No
Q14515	SPARCL1	0.922297	0.96013	6	Yes	No
P98164	LRP2	0.980772	0.960112	5	Yes	Yes
P0DJD7	PGA4	0.905278	0.960072	0	No	No
Q02747	GUCA2A GUCA2	0.841487	0.96007	5	No	No
O60911	CTSV CATL2 CTSL2 CTSU UNQ268/PRO305	0.925299	0.960045	2	Yes	No
Q12860	CNTN1	0.909347	0.95987	6	Yes	Yes
A8TX70	COL6A5 COL29A1 VWA4	0.982079	0.959866	0	No	No
P0DJD8	PGA3	0.90848	0.959861	0	Yes	No
Q6UX15	LAYN UNQ208/PRO234	0.823296	0.959858	5	Yes	No
Q9BZ76	CNTNAP3 CASPR3 KIAA1714	0.894245	0.959797	3	Yes	No
O14960	LECT2	0.893193	0.959654	1	Yes	No
Q8IWY4	SCUBE1	0.959683	0.959647	6	Yes	No
Q9Y6R7	FCGBP	0.992207	0.959539	6	No	No
O75578	ITGA10 UNQ468/PRO827	0.905492	0.959263	0	Yes	No
Q9BX74	TM2D1 BBP	0.837417	0.959212	0	Yes	No
P20742	PZP CPAMD6	0.94949	0.959182	5	Yes	No
Q92537	SUSD6 DRAGO KIAA0247	0.778822	0.959089	2	Yes	No
A8K7I4	CLCA1 CACC1	0.943541	0.958955	0	No	No
A8K2U0	A2ML1 CPAMD9	0.96094	0.958898	0	Yes	No
P04843	RPN1	0.903503	0.958732	2	Yes	No
A6H8M9	CDHR4 CDH29 UNQ9392/PRO34300	0.875074	0.958677	0	Yes	No
P08253	MMP2 CLG4A	0.966053	0.958675	6	Yes	No
P00736	C1R	0.94429	0.958671	6	No	No
P0DMQ5	INAFM2 LINC00984 OGU1	0.882175	0.958665	1	No	No
A0A0B4J244	TRAV3	0.901279	0.958654	0	No	No
P08519	LPA	0.969858	0.958567	6	Yes	No
Q14118	DAG1	0.912248	0.958542	6	Yes	No
Q06418	TYRO3 BYK DTK RSE SKY TIF	0.896252	0.95848	6	Yes	Yes
Q02763	TEK TIE2 VMCM VMCM1	0.902692	0.95845	1	Yes	No
Q6IEE7	TMEM132E	0.914919	0.95839	6	Yes	Yes
Q8WWF1	C1orf54	0.817827	0.958285	0	No	No
A0A0B4J1Y9	IGHV3-72	0.914947	0.958284	0	No	No
P05026	ATP1B1 ATP1B	0.877768	0.958271	6	Yes	Yes
P18564	ITGB6	0.883375	0.958233	0	No	No
Q502X0	MORN2 MOPT	0.910453	0.958103	0	Yes	No
P56817	BACE1 BACE KIAA1149	0.860338	0.958024	5	Yes	Yes
O75339	CILP UNQ602/PRO1188	0.953133	0.958013	5	No	No
Q6UXB8	PI16 CRISP9 PSPBP PSEC0164 UNQ289/PRO328	0.878177	0.957969	6	Yes	No
P04440	HLA-DPB1 HLA-DP1B	0.856424	0.957954	4	Yes	No
Q96PQ1	SIGLEC12 SIGLECL1 SLG UNQ9215/PRO34042	0.867313	0.9579	0	No	No
Q14956	GPNMB HGFIN NMB UNQ1725/PRO9925	0.882947	0.95782	6	Yes	No
P12318	FCGR2A CD32 FCG2 FCGR2A1 IGFR2	0.846968	0.957806	6	Yes	No
P01024	C3 CPAMD1	0.972597	0.9578	6	Yes	No
Q02246	CNTN2 AXT TAG1 TAX1	0.944756	0.957754	6	Yes	Yes
Q6GTX8	LAIR1 CD305	0.832828	0.957726	6	Yes	No
Q8N475	FSTL5 KIAA1263	0.948218	0.957679	6	Yes	Yes
Q9UBS3	DNAJB9 MDG1 UNQ743/PRO1471	0.872351	0.957562	3	Yes	No
Q92824	PCSK5 PC5 PC6	0.930791	0.957553	4	Yes	Yes
Q96HD1	CRELD1 CIRRIN UNQ188/PRO214	0.832378	0.957508	6	Yes	No
P08603	CFH HF HF1 HF2	0.945504	0.957446	6	Yes	No
P02671	FGA	0.949666	0.957435	6	No	No
P20645	M6PR MPR46 MPRD	0.840606	0.957398	3	Yes	No
P14625	HSP90B1 GRP94 TRA1	0.938163	0.957375	6	Yes	No
P78410	BTN3A2 BT3.2 BTF3 BTF4	0.823814	0.957255	1	Yes	No
Q8N6P7	IL22RA1 IL22R	0.88944	0.957122	0	No	No
P07498	CSN3 CASK CSN10 CSNK	0.849197	0.957082	0	No	No
P30101	PDIA3 ERP57 ERP60 GRP58	0.927988	0.956998	6	Yes	No
Q9NTU7	CBLN4 CBLNL1 UNQ718/PRO1382	0.870989	0.956907	6	Yes	Yes
O14672	ADAM10 KUZ MADM	0.874854	0.956843	6	Yes	No
Q8WTP9	XAGE3 GAGED4 PLAC6 PP9012	0.853272	0.956819	0	No	No
P01189	POMC	0.935409	0.956757	6	Yes	No
A0A0B4J1V6	IGHV3-73	0.889579	0.956747	0	No	No
Q96MU8	KREMEN1 KREMEN KRM1	0.840213	0.956594	5	Yes	No
P17538	CTRB1 CTRB	0.903031	0.956556	1	No	No
Q15465	SHH	0.927883	0.956519	3	No	No
P17927	CR1 C3BR	0.907982	0.956504	4	Yes	No
O75054	IGSF3 EWI3 KIAA0466	0.879155	0.95627	2	Yes	No
Q8WV48	CCDC107 PSEC0222	0.922767	0.956224	0	Yes	No
Q15198	PDGFRL PRLTS	0.928998	0.956168	5	Yes	No
O75356	ENTPD5 CD39L4 PCPH	0.929426	0.956012	0	Yes	No
Q92673	SORL1 C11orf32	0.934925	0.955837	6	Yes	No
P04264	KRT1 KRTA	0.877168	0.955835	6	No	No
Q6PUV4	CPLX2	0.917147	0.955733	5	Yes	Yes
Q5DX21	IGSF11 BTIGSF CXADRL1 VSIG3	0.768983	0.955725	2	Yes	Yes
Q9BYW3	DEFB126 C20orf8 DEFB26	0.955614	0.955711	0	No	No
P09923	ALPI	0.942531	0.955547	0	No	No
A8MU46	SMTNL1	0.885542	0.955503	0	Yes	No
Q9ULI3	HEG1 KIAA1237	0.887799	0.955453	6	Yes	No
Q07325	CXCL9 CMK MIG SCYB9	0.954244	0.955336	0	Yes	No
P00450	CP	0.953299	0.955194	6	Yes	No
Q9NT99	LRRC4B LRIG4	0.85004	0.955191	6	Yes	Yes
Q9Y5W5	WIF1 UNQ191/PRO217	0.825174	0.955172	6	Yes	Yes
Q13873	BMPR2 PPH1	0.887969	0.955145	6	Yes	No
Q9NX62	BPNT2 IMPA3 IMPAD1	0.898277	0.955061	6	Yes	No
Q8NI17	IL31RA CRL3 GPL UNQ6368/PRO21073/PRO21384	0.879698	0.955007	1	No	No
O75023	LILRB5 LIR8	0.863683	0.954967	4	Yes	No
Q8N2S1	LTBP4	0.959575	0.954903	6	Yes	No
P02808	STATH	0.882798	0.954825	0	No	No
P17342	NPR3 ANPRC C5orf23 NPRC	0.871074	0.954763	0	Yes	No
Q8N9I0	SYT2	0.92334	0.954622	4	Yes	Yes
P51161	FABP6 ILBP ILLBP	0.92396	0.954551	3	Yes	No
A0A0B4J1V0	IGHV3-15	0.918235	0.954511	0	No	No
Q8WWA0	ITLN1 INTL ITLN LFR UNQ640/PRO1270	0.930961	0.954442	1	No	No
P0DP72	VSIG10L2	0.875517	0.954429	0	No	No
P32927	CSF2RB IL3RB IL5RB	0.880771	0.954344	1	Yes	No
P98160	HSPG2	0.98676	0.954337	6	Yes	No
Q9BX67	JAM3 UNQ859/PRO1868	0.843211	0.954278	6	Yes	No
Q9HCM2	PLXNA4 KIAA1550 PLXNA4A PLXNA4B UNQ2820/PRO34003	0.941549	0.954254	6	Yes	Yes
P10767	FGF6 HST2 HSTF2	0.730267	0.954218	0	No	No
A0A0A0MS04	TRBV6-7	0.918098	0.954146	0	No	No
Q86YT9	JAML AMICA1 UNQ722/PRO1387	0.814276	0.954132	4	Yes	No
P10321	HLA-C HLAC	0.909731	0.954122	3	Yes	No
A0A075B6J9	IGLV2-18	0.906126	0.953988	0	No	No
P07237	P4HB ERBA2L PDI PDIA1 PO4DB	0.919975	0.953908	6	Yes	No
P24043	LAMA2 LAMM	0.982555	0.953888	5	Yes	No
Q9P244	LRFN1 KIAA1484 SALM2	0.859615	0.953823	2	Yes	Yes
P20273	CD22 SIGLEC2	0.87354	0.953778	0	Yes	Yes
O43768	ENSA	0.942235	0.953599	3	Yes	No
Q14767	LTBP2 C14orf141 LTBP3	0.952813	0.953565	6	Yes	No
Q2WEN9	CEACAM16 CEAL2	0.919942	0.953365	0	No	No
Q7Z2X7	PAGE2 GAGEC2 GAGEE2	0.717942	0.953356	0	No	No
Q8NFP4	MDGA1 MAMDC3	0.901706	0.953342	6	Yes	Yes
O00478	BTN3A3 BTF3	0.869987	0.953303	2	Yes	No
P20933	AGA	0.935904	0.953301	6	Yes	No
Q09666	AHNAK PM227	0.996502	0.953268	6	Yes	No
Q9NPH6	OBP2B UNQ653/PRO1283	0.955113	0.953266	1	No	No
Q16790	CA9 G250 MN	0.85215	0.953228	1	Yes	No
P42261	GRIA1 GLUH1 GLUR1	0.871329	0.953177	3	Yes	Yes
Q96GU1	PAGE5 GAGEE1	0.786042	0.953159	0	No	No
P17181	IFNAR1 IFNAR	0.822193	0.953133	5	Yes	No
P07357	C8A	0.937815	0.952993	6	No	No
Q9P218	COL20A1 KIAA1510	0.953617	0.952938	0	Yes	Yes
Q3LI59	KRTAP21-2 KAP21.2	0.755592	0.952871	0	No	No
A0A0B4J1Y8	IGLV9-49	0.905384	0.95276	0	No	No
Q7Z6L0	PRRT2	0.821575	0.952754	6	Yes	No
Q9UPR5	SLC8A2 KIAA1087 NCX2	0.927258	0.952695	6	Yes	Yes
P01889	HLA-B HLAB	0.901715	0.952655	3	Yes	No
Q9H195	MUC3B	0.931896	0.952616	0	No	No
Q92729	PTPRU FMI PCP2 PTPRO	0.902822	0.952596	5	Yes	No
Q9NY72	SCN3B KIAA1158	0.741055	0.952574	6	Yes	Yes
A0A0B4J273	TRAV34	0.880551	0.952522	0	No	No
P55259	GP2	0.819083	0.952424	2	No	No
Q9P2J2	IGSF9 IGSF9A KIAA1355 NRT1	0.900956	0.952409	0	No	No
Q8IZF6	ADGRG4 GPR112	0.971045	0.952397	0	No	No
O95297	MPZL1 PZR UNQ849/PRO1787	0.791927	0.952343	5	Yes	No
Q5JQC4	CT47A1 CT47.1; CT47A2 CT47.2; CT47A3 CT47.3; CT47A4 CT47.4; CT47A5 CT47.5; CT47A6 CT47.6; CT47A7 CT47.7; CT47A8 CT47.8; CT47A9 CT47.9; CT47A10 CT47.10; CT47A11 CT47.11; CT47A12 CT47.12	0.69982	0.952321	0	No	No
Q8N436	CPXM2 CPX2 UNQ676/PRO1310	0.917081	0.952291	6	Yes	No
B8ZZ34	SHISA8 C22orf17	0.878517	0.952244	5	Yes	Yes
P10696	ALPG ALPPL ALPPL2	0.945087	0.952239	0	No	No
Q8NCW0	KREMEN2 KRM2	0.853075	0.952235	0	Yes	No
P18065	IGFBP2 BP2 IBP2	0.921736	0.952099	6	Yes	No
Q5TF21	SOGA3 C6orf174	0.919524	0.952019	0	Yes	Yes
Q92956	TNFRSF14 HVEA HVEM UNQ329/PRO509	0.811314	0.952018	2	Yes	No
P10912	GHR	0.853081	0.951885	2	Yes	No
Q8WXC6	COPS9 MYEOV2	0.921522	0.951724	0	Yes	No
B6A8C7	TARM1	0.820114	0.951689	0	No	No
Q9NYZ4	SIGLEC8 SAF2	0.842401	0.951678	1	Yes	Yes
B4DS77	SHISA9	0.863019	0.95161	3	Yes	Yes
P21941	MATN1 CMP CRTM	0.923037	0.95156	0	Yes	No
P05187	ALPP PLAP	0.944127	0.951455	0	No	No
O15173	PGRMC2 DG6 PMBP	0.902416	0.951399	0	Yes	No
Q6UWI2	PARM1 UNQ1879/PRO4322	0.793	0.95125	1	Yes	No
P00995	SPINK1 PSTI	0.863954	0.951208	4	Yes	No
P42702	LIFR	0.8584	0.951192	6	Yes	No
Q14982	OPCML IGLON1 OBCAM	0.873882	0.951109	5	Yes	Yes
P10646	TFPI LACI TFPI1	0.902187	0.951088	6	Yes	No
O95498	VNN2	0.863018	0.950907	1	Yes	No
Q9UQ52	CNTN6	0.86793	0.950743	6	Yes	Yes
O95393	BMP10	0.849523	0.950689	0	No	No
Q9NZV1	CRIM1 S52 UNQ1886/PRO4330	0.834004	0.950662	6	Yes	No
Q86WI1	PKHD1L1	0.972489	0.950536	0	No	No
Q7L311	ARMCX2 ALEX2 KIAA0512	0.858306	0.950512	0	Yes	No
Q7Z692	CEACAM19 CEAL1 UNQ2973/PRO7436	0.807424	0.950491	0	No	No
O75056	SDC3 KIAA0468	0.895629	0.950471	3	Yes	Yes
P24855	DNASE1 DNL1 DRNI	0.869369	0.950421	2	Yes	No
P04211	IGLV7-43	0.900811	0.950354	3	No	No
P14138	EDN3	0.898418	0.950307	6	Yes	Yes
O00175	CCL24 MPIF2 SCYA24	0.893293	0.950303	0	Yes	No
Q8WWY7	WFDC12 C20orf122 WAP2 UNQ544/PRO844	0.897786	0.950197	0	Yes	No
Q3LI60	KRTAP20-3 KAP20.3	0.83931	0.950137	0	No	No
Q9H4G8	DPH3P1 C20orf143 DPH3B ZCSL1	0.74429	0.950012	0	No	No
Q15195	PLGLA PLGLA1 PLGP2 PRGA	0.900738	0.949966	0	No	No
Q6UX06	OLFM4 GW112 UNQ362/PRO698	0.929997	0.949954	1	No	No
Q0VD83	APOBR APOB48R	0.783378	0.949937	3	Yes	No
P00751	CFB BF BFD	0.94099	0.949885	5	Yes	No
Q9H2E6	SEMA6A KIAA1368 SEMAQ	0.889301	0.949816	6	Yes	Yes
Q6P995	FAM171B KIAA1946 NPD019	0.825944	0.949742	4	Yes	Yes
Q75N90	FBN3 KIAA1776	0.962216	0.949732	2	No	No
P80748	IGLV3-21	0.904588	0.949686	3	No	No
Q8NC67	NETO2 BTCL2 UNQ1926/PRO4401	0.788992	0.949553	5	Yes	No
Q15818	NPTX1	0.933695	0.949539	6	Yes	Yes
Q8TEB7	RNF128	0.806881	0.949444	0	Yes	No
O94910	ADGRL1 KIAA0821 LEC2 LPHN1	0.928229	0.949433	6	Yes	No
Q8TER0	SNED1	0.945698	0.949405	5	Yes	No
P05452	CLEC3B TNA	0.941136	0.949346	6	Yes	No
Q8NAU1	FNDC5 FRCP2	0.796394	0.949257	0	Yes	No
P16519	PCSK2 NEC2	0.949023	0.949244	6	Yes	Yes
Q9BXR6	CFHR5 CFHL5 FHR5	0.886313	0.949227	5	No	No
Q14114	LRP8 APOER2	0.905368	0.94922	6	Yes	No
Q86TH1	ADAMTSL2 KIAA0605	0.941427	0.949208	6	Yes	No
Q9NZQ7	CD274 B7H1 PDCD1L1 PDCD1LG1 PDL1	0.875666	0.949024	0	Yes	No
Q02383	SEMG2	0.859359	0.949011	0	No	No
P01764	IGHV3-23	0.860548	0.948972	3	No	No
O60309	LRRC37A3 KIAA0563	0.88655	0.948838	1	Yes	No
P42263	GRIA3 GLUR3 GLURC	0.858617	0.948707	5	Yes	Yes
P02766	TTR PALB	0.896695	0.948701	6	Yes	No
Q6WRI0	IGSF10 CMF608	0.960216	0.948633	1	Yes	No
P01718	IGLV3-27	0.883509	0.948622	0	No	No
Q02985	CFHR3 CFHL3 FHR3	0.853641	0.948598	6	No	No
Q8WYK1	CNTNAP5 CASPR5	0.880653	0.948499	6	Yes	Yes
A0A0J9YXY3	TRBV6-2	0.902462	0.948471	0	No	No
P0DPF7	TRBV6-3	0.902462	0.948471	0	No	No
P21860	ERBB3 HER3	0.897402	0.948467	6	Yes	No
Q99965	ADAM2 FTNB	0.804302	0.948423	0	No	No
P07333	CSF1R FMS	0.88937	0.948395	6	Yes	No
Q86YD3	TMEM25 UNQ2531/PRO6030	0.826732	0.948393	6	Yes	No
Q9Y6L7	TLL2 KIAA0932	0.944712	0.948278	2	Yes	Yes
O76093	FGF18 UNQ420/PRO856	0.940542	0.948264	0	No	No
Q5VX71	SUSD4 UNQ196/PRO222	0.794757	0.948223	3	Yes	Yes
P59282	TPPP2 C14orf8	0.955598	0.948211	0	Yes	No
Q7Z3B1	NEGR1 IGLON4 UNQ2433/PRO4993	0.873939	0.947815	6	Yes	No
P05186	ALPL	0.906767	0.947731	2	Yes	No
P17213	BPI	0.851	0.947675	1	No	No
Q9Y6C2	EMILIN1 EMI	0.948087	0.947594	5	Yes	No
O75074	LRP3	0.858309	0.947196	2	Yes	No
P07225	PROS1 PROS	0.9258	0.947181	6	Yes	No
P07358	C8B	0.886919	0.947105	6	No	No
Q86YW7	GPHB5 GPB5 ZLUT1	0.869402	0.946923	0	No	No
P36888	FLT3 CD135 FLK2 STK1	0.848187	0.946899	2	Yes	Yes
Q01974	ROR2 NTRKR2	0.89589	0.946887	4	Yes	No
P19823	ITIH2 IGHEP2	0.948227	0.946804	6	Yes	No
A0A075B6L6	TRBV7-3	0.92721	0.946746	0	No	No
P35590	TIE1 TIE	0.892546	0.94667	6	Yes	No
Q92496	CFHR4 CFHL4 FHR4	0.877438	0.946543	2	No	No
Q96PJ5	FCRL4 FCRH4 IFGP2 IRTA1	0.83047	0.946506	0	No	No
A0A0C4DH26	IGKV6D-41	0.890361	0.946502	0	No	No
P01130	LDLR	0.884857	0.946415	6	Yes	No
P01185	AVP ARVP VP	0.904604	0.946384	5	No	No
O15197	EPHB6	0.865498	0.94638	6	No	No
P18084	ITGB5	0.869635	0.946324	0	Yes	No
A0A075B6K0	IGLV3-16	0.867356	0.946267	0	No	No
P15391	CD19	0.850287	0.946197	0	No	No
A0A0C4DH31	IGHV1-18	0.900957	0.946173	0	No	No
I3L273	GFY	0.898363	0.945987	0	No	No
A0A0B4J200	TRBJ2-3 hCG_2039521	0.968569	0.945974	0	No	No
Q6ISS4	LAIR2 CD306	0.889692	0.94594	1	Yes	No
P01893	HLA-H HLAH	0.906279	0.945891	1	No	No
P0C091	FREM3	0.945511	0.945848	1	Yes	Yes
Q9Y3Q3	TMED3 C15orf22 UNQ5357/PRO1078	0.857245	0.945816	5	Yes	No
P16070	CD44 LHR MDU2 MDU3 MIC4	0.863543	0.94578	6	Yes	No
Q5VWK5	IL23R	0.804939	0.945653	0	No	No
Q2MV58	TCTN1 TECT1 UNQ9369/PRO34160	0.926085	0.945638	0	Yes	No
P0CG01	GKN3P	0.872301	0.945519	0	No	No
Q9ULT6	ZNRF3 KIAA1133 RNF203	0.820909	0.945515	1	Yes	No
P16233	PNLIP	0.912903	0.94545	1	No	No
P09564	CD7	0.818831	0.945449	0	Yes	No
Q495A1	TIGIT VSIG9 VSTM3	0.745388	0.945434	0	No	No
P42701	IL12RB1 IL12R IL12RB	0.849016	0.945426	0	Yes	No
Q9NR61	DLL4 UNQ1895/PRO4341	0.822001	0.945375	0	Yes	No
P00533	EGFR ERBB ERBB1 HER1	0.890032	0.945343	6	Yes	No
P46531	NOTCH1 TAN1	0.945994	0.945255	5	Yes	No
P48169	GABRA4	0.832008	0.945111	0	Yes	Yes
A0A0K0K1D8	TRBV6-1	0.87367	0.945105	0	No	No
P05160	F13B	0.904158	0.945092	6	No	No
Q96AP7	ESAM UNQ220/PRO246	0.798503	0.945033	6	Yes	No
P16410	CTLA4 CD152	0.850319	0.944997	0	No	No
P00739	HPR	0.926529	0.94496	2	Yes	No
Q6EEV6	SUMO4 SMT3H4	0.903173	0.944913	1	Yes	No
P01706	IGLV2-11	0.891534	0.944735	0	No	No
Q6UXK5	LRRN1 KIAA1497 Nbla10449 UNQ693/PRO1338	0.851292	0.944727	6	Yes	Yes
Q02325	PLGLB1 PLGL PRGB; PLGLB2 PLGP1	0.883962	0.944715	0	No	No
Q14112	NID2	0.947465	0.944695	6	Yes	No
Q16819	MEP1A	0.873236	0.944651	2	No	No
P04626	ERBB2 HER2 MLN19 NEU NGL	0.888951	0.944648	1	Yes	No
Q7Z6M3	MILR1 C17orf60 MCA32	0.788099	0.944642	5	Yes	No
A0A286YFB4	SCYGR2 KRTAP28-2	0.793337	0.944629	0	No	No
Q6NUS6	TCTN3 C10orf61 TECT3 PSEC0041 UNQ1881/PRO4324	0.805032	0.944531	2	Yes	No
P04439	HLA-A HLAA	0.905975	0.944473	4	Yes	No
Q6UWV2	MPZL3 UNQ2966/PRO7425	0.823035	0.944444	0	Yes	No
P39656	DDOST KIAA0115 OST48 OK/SW-cl.45	0.853963	0.944356	1	Yes	No
Q6IS24	GALNT17 WBSCR17	0.819986	0.944342	6	Yes	Yes
P04844	RPN2	0.890734	0.944274	4	Yes	No
A8MVW0	FAM171A2	0.846756	0.944249	3	Yes	Yes
Q9H0B8	CRISPLD2 CRISP11 LCRISP2 UNQ2914/PRO1156/PRO9783	0.878652	0.944248	0	Yes	No
O95502	NPTXR	0.897446	0.944193	6	Yes	Yes
O75144	ICOSLG B7H2 B7RP1 ICOSL KIAA0653	0.805709	0.944187	6	Yes	Yes
Q15063	POSTN OSF2	0.88427	0.944172	6	Yes	No
P29460	IL12B NKSF2	0.92302	0.944137	0	No	No
Q8NC42	RNF149 DNAPTP2	0.813531	0.944103	2	Yes	No
P21709	EPHA1 EPH EPHT EPHT1	0.903765	0.944077	3	No	No
Q92520	FAM3C ILEI GS3786	0.851008	0.944067	6	Yes	No
P01133	EGF	0.887252	0.943998	1	Yes	No
A0A0K0K1A5	TRBV6-5	0.897366	0.943986	0	No	No
Q96QV1	HHIP HIP UNQ5825/PRO19644	0.875564	0.943661	4	Yes	Yes
Q6UX27	VSTM1 UNQ3033/PRO9835	0.770092	0.943612	0	No	No
P05538	HLA-DQB2 HLA-DXB	0.815263	0.94354	0	No	No
P78509	RELN	0.959135	0.943539	6	Yes	Yes
P12035	KRT3	0.886601	0.943535	3	No	No
Q9H5V8	CDCP1 TRASK UNQ2486/PRO5773	0.81087	0.943451	0	Yes	No
O75197	LRP5 LR3 LRP7	0.932598	0.943441	1	Yes	No
A0A075B6K6	IGLV4-3	0.871692	0.94342	0	No	No
P30511	HLA-F HLA-5.4 HLAF	0.863621	0.943329	1	Yes	No
P01178	OXT OT	0.868997	0.943323	6	No	No
Q17R60	IMPG1 IPM150 SPACR	0.939133	0.943203	0	Yes	No
P0DTU4	TRB	0.842458	0.943106	0	No	No
Q9Y286	SIGLEC7 AIRM1	0.812157	0.943038	3	Yes	No
Q14002	CEACAM7 CGM2	0.764896	0.942976	0	No	No
Q14696	MESD KIAA0081 MESDC2 MESDM UNQ1911/PRO4369	0.928209	0.94292	6	Yes	No
O95881	TXNDC12 TLP19 UNQ713/PRO1376	0.813171	0.942868	4	Yes	No
P06729	CD2 SRBC	0.881278	0.942744	0	Yes	No
Q6UY11	DLK2 EGFL9 UNQ2903/PRO28633	0.8515	0.942737	6	Yes	No
Q16827	PTPRO GLEPP1 PTPU2	0.879604	0.942648	2	Yes	No
A0JD32	TRAV38-2DV8	0.888852	0.94258	0	No	No
P07148	FABP1 FABPL	0.869954	0.942578	5	Yes	No
P36941	LTBR D12S370 TNFCR TNFR3 TNFRSF3	0.810762	0.942553	3	Yes	No
Q9Y336	SIGLEC9 UNQ668/PRO1302	0.826744	0.942545	6	Yes	No
A6NMS7	LRRC37A LRRC37A1	0.881656	0.942425	0	No	No
P01911	HLA-DRB1	0.811574	0.942391	3	Yes	No
P98088	MUC5AC MUC5	0.993977	0.942372	0	No	No
Q7Z4F1	LRP10 MSTP087 SP220 UNQ389/PRO724	0.875191	0.942339	1	Yes	No
Q86T13	CLEC14A C14orf27 EGFR5 UNQ236/PRO269	0.806617	0.942269	3	Yes	No
Q8IX30	SCUBE3 CEGF3	0.928735	0.942227	4	Yes	No
P58335	ANTXR2 CMG2	0.762006	0.942157	4	Yes	No
Q14624	ITIH4 IHRP ITIHL1 PK120 PRO1851	0.933263	0.942146	6	Yes	No
Q6DN72	FCRL6 FCRH6	0.810395	0.942142	1	Yes	No
Q8N423	LILRB2 ILT4 LIR2 MIR10	0.841379	0.942107	0	Yes	No
P0DP03	IGHV3-30-5	0.867222	0.942068	0	No	No
P01768	IGHV3-30	0.867222	0.942068	2	No	No
P01763	IGHV3-48	0.839802	0.941812	3	No	No
Q9NS62	THSD1 TMTSP UNQ3010/PRO9769	0.821599	0.941729	0	Yes	No
Q9H3T3	SEMA6B SEMAN SEMAZ UNQ1907/PRO4353	0.848329	0.941705	4	Yes	Yes
P54317	PNLIPRP2 PLRP2	0.914862	0.941496	0	No	No
P01714	IGLV3-19	0.886508	0.941422	2	No	No
Q14CZ8	HEPACAM	0.801836	0.941344	6	Yes	Yes
Q8N2Q7	NLGN1 KIAA1070	0.913702	0.941185	5	Yes	Yes
A0A0C4DH32	IGHV3-20	0.865473	0.941176	0	No	No
Q6UXH1	CRELD2 UNQ185/PRO211	0.888911	0.941172	5	Yes	No
Q04900	CD164	0.804227	0.941053	0	Yes	No
P04114	APOB	0.98185	0.940877	6	No	No
Q8NFY4	SEMA6D KIAA1479	0.875745	0.940871	6	Yes	No
P07942	LAMB1	0.957646	0.940807	6	Yes	No
Q93033	CD101 EWI101 IGSF2 V7	0.881915	0.940806	0	No	No
P30040	ERP29 C12orf8 ERP28	0.91161	0.940728	1	Yes	No
P01282	VIP	0.924039	0.940712	5	Yes	No
P0DP01	IGHV1-8	0.877712	0.940493	0	No	No
A6NM11	LRRC37A2	0.87947	0.940427	0	No	No
A0A0C4DH36	IGHV3-38	0.806293	0.940413	0	No	No
Q13224	GRIN2B NMDAR2B	0.898183	0.940358	1	Yes	Yes
P08581	MET	0.886946	0.940166	6	Yes	No
Q9BZP6	CHIA	0.923016	0.940106	0	No	No
P28325	CST5	0.908201	0.940073	0	No	No
Q92838	EDA ED1 EDA2	0.823997	0.940063	2	Yes	No
Q08ET2	SIGLEC14 UNQ294/PRO333	0.778217	0.940012	6	Yes	No
O75022	LILRB3 ILT5 LIR3	0.856317	0.939989	2	No	No
I3L3R5	CCER2	0.887114	0.939987	3	No	No
P01705	IGLV2-23	0.87734	0.939907	0	No	No
P55082	MFAP3	0.77794	0.939809	2	Yes	No
P12036	NEFH KIAA0845 NFH	0.937346	0.939595	4	Yes	Yes
P21796	VDAC1 VDAC	0.916295	0.939592	0	Yes	No
Q8TB73	NDNF C4orf31 UNQ2748/PRO6487	0.935896	0.939509	2	Yes	No
Q9Y4D7	PLXND1 KIAA0620	0.911259	0.939486	6	Yes	No
Q6ZMP0	THSD4 UNQ9334/PRO34005	0.900414	0.93942	5	Yes	No
P31995	FCGR2C CD32 FCG2 IGFR2	0.834125	0.939412	1	No	No
Q6GPI1	CTRB2	0.879773	0.939384	0	No	No
Q7Z7M0	MEGF8 C19orf49 EGFL4 KIAA0817	0.937996	0.939308	6	Yes	No
Q9UBP4	DKK3 REIC UNQ258/PRO295	0.853418	0.939301	6	Yes	No
P22748	CA4	0.84927	0.939279	6	Yes	No
P01780	IGHV3-7	0.868296	0.939268	2	No	No
Q9UKF2	ADAM30 UNQ2509/PRO5997	0.795651	0.939246	0	No	No
Q86YD5	LDLRAD3 LRAD3	0.697753	0.939232	4	Yes	No
Q9NQ25	SLAMF7 CS1 UNQ576/PRO1138	0.778979	0.939227	1	No	No
Q53RD9	FBLN7 TM14	0.878613	0.939219	6	Yes	No
O75096	LRP4 KIAA0816 LRP10 MEGF7	0.924618	0.939166	5	Yes	Yes
P01031	C5 CPAMD4	0.954593	0.939118	6	Yes	No
O43184	ADAM12 MLTN UNQ346/PRO545	0.8691	0.939025	4	Yes	No
P20138	CD33 SIGLEC3	0.830539	0.939012	4	Yes	No
P06731	CEACAM5 CEA	0.837293	0.938948	0	No	No
Q96RD9	FCRL5 FCRH5 IRTA2 UNQ503/PRO820	0.825441	0.938947	0	No	No
Q9NRI6	PYY2	0.903697	0.938686	0	No	No
Q96IR3		0.834936	0.938633	0	No	No
P48551	IFNAR2 IFNABR IFNARB	0.769756	0.938566	6	Yes	No
Q9NZ94	NLGN3 KIAA1480 NL3	0.909189	0.93853	6	Yes	Yes
Q9NZU1	FLRT1 UNQ752/PRO1483	0.842756	0.938467	6	No	No
Q6UXI7	VIT UNQ647/PRO1277	0.915747	0.938322	5	No	No
P01743	IGHV1-46	0.887547	0.938195	2	No	No
Q96ID5	IGSF21	0.902545	0.938132	6	Yes	Yes
Q16832	DDR2 NTRKR3 TKT TYRO10	0.854708	0.938114	4	Yes	No
Q8N0W4	NLGN4X KIAA1260 NLGN4 UNQ365/PRO701	0.91995	0.938101	6	Yes	Yes
O60565	GREM1 CKTSF1B1 DAND2 DRM PIG2	0.909628	0.938044	3	Yes	No
Q9H156	SLITRK2 CXorf2 KIAA1854 SLITL1 UNQ9197/PRO34756	0.811647	0.938028	6	Yes	Yes
Q9Y561	LRP12 ST7	0.824103	0.938027	3	Yes	No
Q6UXZ0	TMIGD1 TMIGD UNQ9372/PRO34164	0.767257	0.937986	0	No	No
Q9NTN9	SEMA4G KIAA1619	0.831638	0.937974	1	Yes	No
P11362	FGFR1 BFGFR CEK FGFBR FLG FLT2 HBGFR	0.896291	0.937943	6	Yes	No
P35908	KRT2 KRT2A KRT2E	0.848366	0.937931	6	No	No
O00187	MASP2	0.927017	0.937861	5	Yes	No
P01730	CD4	0.857313	0.937817	0	Yes	No
O75129	ASTN2 KIAA0634	0.894538	0.937731	6	Yes	Yes
A0A0A6YYG2	TRBV6-6	0.872814	0.937644	0	No	No
P61916	NPC2 HE1	0.861603	0.937446	5	Yes	No
Q8N441	FGFRL1 FGFR5 FHFR UNQ480/PRO943	0.880235	0.937442	2	Yes	No
P07949	RET CDHF12 CDHR16 PTC RET51	0.901227	0.937393	2	Yes	Yes
O75363	BCAS1 AIBC1 NABC1	0.913938	0.937258	4	Yes	Yes
Q9NZJ5	EIF2AK3 PEK PERK	0.874865	0.937209	2	Yes	No
O95185	UNC5C UNC5H3	0.880591	0.937156	6	Yes	Yes
Q8NFZ3	NLGN4Y KIAA0951	0.916613	0.937143	1	Yes	Yes
P01906	HLA-DQA2 HLA-DXA	0.788327	0.937115	0	No	No
Q9UIR0	BTNL2	0.889933	0.937106	0	No	No
P21291	CSRP1 CSRP CYRP	0.914722	0.937104	5	Yes	No
O95631	NTN1 NTN1L	0.924352	0.937068	0	Yes	Yes
Q7L513	FCRLA FCRL FCRL1 FCRLM1 FCRX FREB UNQ291/PRO329	0.898553	0.937049	0	Yes	No
P79483	HLA-DRB3	0.777235	0.93687	1	No	No
P29279	CCN2 CTGF HCS24 IGFBP8	0.935898	0.936838	6	Yes	No
O75051	PLXNA2 KIAA0463 OCT PLXN2 UNQ209/PRO235	0.903272	0.936739	5	Yes	No
P51693	APLP1	0.828676	0.936711	6	Yes	Yes
P16871	IL7R	0.812491	0.936696	0	Yes	No
Q6ZSY5	PPP1R3F	0.847708	0.93668	0	Yes	No
Q9NQ30	ESM1	0.892562	0.936656	3	Yes	No
P02749	APOH B2G1	0.920149	0.936611	6	No	No
P09758	TACSTD2 GA733-1 M1S1 TROP2	0.854391	0.936446	1	No	No
P16989	YBX3 CSDA DBPA	0.87685	0.936419	0	Yes	No
Q07011	TNFRSF9 CD137 ILA	0.807146	0.936391	0	Yes	No
P20160	AZU1	0.894323	0.936365	1	No	No
P18509	ADCYAP1	0.896767	0.936286	3	Yes	Yes
A0A075B6N3	TRBV24-1	0.91061	0.936251	0	No	No
Q9UF33	EPHA6 EHK2 HEK12	0.855094	0.93608	5	Yes	Yes
P06315	IGKV5-2	0.885568	0.936068	0	No	No
Q9NS68	TNFRSF19 TAJ TROY UNQ1888/PRO4333	0.793401	0.935992	4	Yes	No
P23560	BDNF	0.909306	0.935881	6	Yes	Yes
Q6UXM1	LRIG3 LIG3 UNQ287/PRO326/PRO335	0.873855	0.935833	3	Yes	No
P0C7U0	ELFN1 PPP1R28	0.810207	0.935813	5	Yes	No
A0A0C4DH42	IGHV3-66	0.814888	0.935651	0	No	No
O00622	CCN1 CYR61 GIG1 IGFBP10	0.907409	0.93565	5	Yes	No
P01591	JCHAIN IGCJ IGJ	0.910976	0.935562	5	Yes	No
P25942	CD40 TNFRSF5	0.777055	0.935518	2	Yes	No
Q5VSP4	LCN1P1 LCN1L1	0.870709	0.935517	0	No	No
P00797	REN	0.92504	0.935405	0	No	No
Q9Y3B3	TMED7 CGI-109	0.866628	0.935336	5	Yes	No
Q9ULH4	LRFN2 KIAA1246 SALM1	0.85149	0.935246	6	Yes	Yes
Q9UM22	EPDR1 MERP1 UCC1	0.881812	0.935173	5	Yes	Yes
Q8IU57	IFNLR1 IL28RA LICR2	0.846049	0.935147	1	No	No
P01042	KNG1 BDK KNG	0.942089	0.935115	6	No	No
P01704	IGLV2-14	0.844848	0.93509	0	No	No
Q9P121	NTM IGLON2 NT UNQ297/PRO337	0.81078	0.935048	5	Yes	Yes
Q9NRQ5	SMCO4 C11orf75 FN5	0.93694	0.934681	0	Yes	No
P14778	IL1R1 IL1R IL1RA IL1RT1	0.827795	0.934522	5	Yes	No
P13497	BMP1 PCOLC	0.947444	0.934489	6	Yes	No
Q9H3S1	SEMA4A SEMAB SEMB UNQ783/PRO1317	0.85693	0.934467	6	Yes	No
Q6UW01	CBLN3 UNQ755/PRO1486	0.861674	0.93437	6	Yes	Yes
P57105	SYNJ2BP OMP25	0.790647	0.934353	0	Yes	No
P07998	RNASE1 RIB1 RNS1	0.861347	0.934318	6	Yes	No
Q16787	LAMA3 LAMNA	0.974755	0.934307	5	Yes	No
P26885	FKBP2 FKBP13	0.888204	0.934231	6	Yes	No
Q9H9P2	CHODL C21orf68 PRED12 UNQ872/PRO1890	0.781663	0.934206	2	Yes	No
Q8N387	MUC15 UNQ750/PRO1481	0.79652	0.93419	0	Yes	No
Q9Y2S6	TMA7 CCDC72 HSPC016 HSPC330	0.981049	0.934171	3	Yes	No
Q3KPI0	CEACAM21 UNQ3098/PRO10075	0.762294	0.934153	0	No	No
P51511	MMP15	0.877371	0.934117	5	Yes	No
P54315	PNLIPRP1 PLRP1	0.920191	0.934084	1	No	No
P20061	TCN1 TC1	0.85891	0.934049	0	No	No
Q04912	MST1R PTK8 RON	0.902671	0.934022	0	Yes	No
Q6UWX4	HHIPL2 HHIP3 KIAA1822L UNQ841/PRO1779	0.917989	0.933949	0	No	No
O43699	SIGLEC6 CD33L CD33L1 OBBP1	0.822822	0.933941	0	No	No
Q96DZ1	ERLEC1 C2orf30 XTP3TPB UNQ1878/PRO4321	0.847209	0.933931	4	Yes	No
Q9BXX0	EMILIN2	0.956442	0.933926	6	Yes	No
Q9NYU2	UGGT1 GT UGCGL1 UGGT UGT1 UGTR	0.913082	0.933826	4	Yes	No
Q14703	MBTPS1 KIAA0091 S1P SKI1	0.847041	0.933792	4	Yes	No
P43489	TNFRSF4 TXGP1L	0.828052	0.933788	0	No	No
Q6UWW0	LCN15 UNQ2541/PRO6093	0.926411	0.933625	0	Yes	No
A0A0A0MT94	TRBJ2-2	0.757085	0.93361	0	No	No
Q9BQ16	SPOCK3 TICN3 UNQ409/PRO771	0.925714	0.933495	6	Yes	Yes
P29322	EPHA8 EEK HEK3 KIAA1459	0.837459	0.933379	3	Yes	No
Q5VU97	CACHD1 KIAA1573 VWCD1	0.880951	0.933348	6	Yes	No
P60602	ROMO1 C20orf52	0.873718	0.933239	0	Yes	No
A0A087X0M5	TRBV18	0.803131	0.933224	0	No	No
P51148	RAB5C RABL	0.838844	0.933179	1	Yes	No
Q6EMK4	VASN SLITL2 UNQ314/PRO357/PRO1282	0.841487	0.933114	6	Yes	No
O95754	SEMA4F SEMAM SEMAW	0.845892	0.9331	2	Yes	No
P05090	APOD	0.887448	0.933041	6	Yes	No
Q9HB63	NTN4	0.909962	0.932977	1	Yes	No
Q9UBU3	GHRL MTLRP UNQ524/PRO1066	0.88399	0.93292	0	Yes	No
O60494	CUBN IFCR	0.968012	0.932914	0	Yes	No
Q9UIW2	PLXNA1 NOV PLXN1	0.929565	0.932911	5	Yes	No
O60258	FGF17 UNQ161/PRO187	0.898314	0.932752	0	Yes	Yes
Q6GTS8	PM20D1	0.780219	0.932521	1	No	No
Q5R3F8	ELFN2 KIAA1904 LRRC62 PPP1R29	0.803749	0.932507	3	Yes	Yes
Q8TDF5	NETO1 BTCL1	0.773502	0.932476	6	Yes	Yes
Q8IZJ1	UNC5B P53RDL1 UNC5H2 UNQ1883/PRO4326	0.866652	0.932445	6	Yes	Yes
P26010	ITGB7	0.826901	0.932404	0	Yes	No
Q6UXE8	BTNL3 BTNLR COLF4100 UNQ744/PRO1472	0.80189	0.93236	0	No	No
Q16363	LAMA4	0.958268	0.93223	6	Yes	No
Q8TDQ0	HAVCR2 TIM3 TIMD3	0.772489	0.932227	6	Yes	No
P31997	CEACAM8 CGM6	0.816031	0.932158	2	No	No
P08246	ELANE ELA2	0.771924	0.932146	1	No	No
Q8WWZ8	OIT3 LZP UNQ826/PRO1753	0.886757	0.932141	2	Yes	No
P08174	CD55 CR DAF	0.810295	0.93202	6	Yes	No
P06312	IGKV4-1	0.856118	0.931884	1	Yes	No
P00747	PLG	0.936932	0.931803	6	No	No
Q4G0T1	SCART1	0.818772	0.931702	0	No	No
O75443	TECTA	0.927447	0.93163	0	Yes	No
P0DPK3	NOTCH2NLB	0.883	0.931601	1	No	No
P05408	SCG5 SGNE1	0.911436	0.931481	6	Yes	No
A0JD36	TRDV2 hDV102S1	0.850857	0.931444	0	No	No
P25391	LAMA1 LAMA	0.973043	0.93137	2	Yes	No
P00441	SOD1	0.851916	0.931272	6	Yes	No
Q9UK23	NAGPA	0.822299	0.931013	6	Yes	Yes
Q9HCU0	CD248 CD164L1 TEM1	0.839669	0.93098	6	Yes	No
P02765	AHSG FETUA PRO2743	0.921519	0.930961	5	No	No
Q92896	GLG1 CFR1 ESL1 MG160	0.90164	0.93093	6	Yes	No
Q8TCW7	ZPLD1	0.713408	0.930928	0	No	No
P19338	NCL	0.924131	0.93079	3	Yes	No
Q6UX39	AMTN UNQ689/PRO1329	0.890019	0.930782	0	No	No
P10643	C7	0.911861	0.930711	6	Yes	No
Q7Z7G0	ABI3BP NESHBP TARSH	0.930719	0.930655	6	Yes	No
Q8IUK8	CBLN2 UNQ1892/PRO4338	0.788668	0.930605	4	Yes	Yes
Q16820	MEP1B	0.854712	0.930445	0	No	No
Q6P4E1	GOLM2 CASC4 UNQ2573/PRO6308	0.858886	0.930365	6	Yes	No
Q16849	PTPRN ICA3 ICA512	0.855669	0.93022	6	Yes	Yes
P48745	CCN3 IGFBP9 NOV NOVH	0.892895	0.930005	6	Yes	No
Q9H009	NACA2 NACAL	0.818552	0.929877	0	No	No
P03956	MMP1 CLG	0.947439	0.929802	0	Yes	No
O00194	RAB27B	0.914322	0.929785	0	Yes	No
Q9HC73	CRLF2 CRL2 ILXR TSLPR	0.83078	0.929753	0	No	No
Q96B54	ZNF428 C19orf37	0.615955	0.929626	1	Yes	No
O00481	BTN3A1 BTF5	0.810213	0.929619	1	Yes	No
Q7KYR7	BTN2A1 BT2.1 BTF1	0.810395	0.929492	6	Yes	No
P06213	INSR	0.883825	0.929443	4	Yes	No
O95976	IGSF6 DORA	0.755156	0.929431	0	Yes	No
Q9BZV3	IMPG2 IPM200	0.773549	0.929185	1	Yes	No
Q92542	NCSTN KIAA0253 UNQ1874/PRO4317	0.83525	0.929178	6	Yes	No
Q96CW9	NTNG2 KIAA1857 LMNT2 UNQ9381/PRO34206	0.803966	0.929115	6	Yes	Yes
Q4ZHG4	FNDC1 FNDC2 KIAA1866 MEL4B3	0.951394	0.929086	4	Yes	No
P02748	C9	0.923681	0.929023	6	No	No
P17693	HLA-G HLA-6.0 HLAG	0.868872	0.928936	2	No	No
P54289	CACNA2D1 CACNL2A CCHL2A MHS3	0.899267	0.928923	5	Yes	No
Q9NZN1	IL1RAPL1 OPHN4	0.853547	0.928884	5	Yes	Yes
Q8TDQ1	CD300LF CD300F CLM1 IGSF13 IREM1 NKIR UNQ3105/PRO10111	0.84897	0.928749	3	Yes	No
Q13113	PDZK1IP1 MAP17	0.629396	0.928671	0	Yes	No
Q8IYV9	IZUMO1	0.840768	0.928632	0	No	No
P78357	CNTNAP1 CASPR NRXN4	0.872516	0.928578	4	Yes	Yes
O14958	CASQ2	0.868771	0.928486	0	Yes	No
Q8IUX8	EGFL6 MAEG PP648 UNQ281/PRO320	0.905811	0.928438	1	Yes	No
P01903	HLA-DRA HLA-DRA1	0.768476	0.928364	5	Yes	No
Q9P2B2	PTGFRN CD9P1 EWIF FPRP KIAA1436	0.883063	0.928349	4	Yes	No
O15389	SIGLEC5 CD33L2 OBBP2	0.78339	0.9282	1	Yes	No
P31994	FCGR2B CD32 FCG2 IGFR2	0.804691	0.928108	0	Yes	No
Q9H461	FZD8	0.85749	0.927801	5	Yes	No
Q9UHG2	PCSK1N	0.8999	0.927599	6	Yes	Yes
O60486	PLXNC1 VESPR	0.898089	0.927559	4	Yes	No
Q8N6C5	IGSF1 IGDC1 KIAA0364 PGSF2	0.866873	0.927527	6	Yes	Yes
O14610	GNGT2 GNG8 GNG9 GNGT8	0.901939	0.927357	0	Yes	No
O15123	ANGPT2	0.926508	0.927259	6	Yes	Yes
O60259	KLK8 NRPN PRSS19 TADG14 UNQ283/PRO322	0.917793	0.927188	3	No	No
Q9UGM5	FETUB	0.921568	0.927144	6	No	No
Q13410	BTN1A1 BTN	0.820455	0.927098	0	No	No
Q9NRN5	OLFML3 PSEC0035 PSEC0173 PSEC0244 UNQ663/PRO1294	0.937493	0.927079	6	Yes	No
Q9Y4K0	LOXL2	0.91938	0.927037	1	Yes	No
Q5VY43	PEAR1 MEGF12	0.814312	0.927032	5	Yes	No
Q86XM0	CATSPERD TMEM146	0.807951	0.926896	0	No	No
P62820	RAB1A RAB1	0.890632	0.926756	4	Yes	No
A8MVS5	HIDE1 C19orf38	0.812494	0.926726	0	Yes	No
A0A1B0GXF2	TRBV7-2	0.885977	0.926707	0	No	No
Q99650	OSMR OSMRB	0.835764	0.92669	6	Yes	No
Q96LC7	SIGLEC10 SLG2 UNQ477/PRO940	0.781071	0.926613	0	Yes	No
P80303	NUCB2 NEFA	0.903194	0.926592	6	Yes	No
A0A1B0GX51	TRBV7-8	0.885245	0.926534	0	No	No
Q9NPH3	IL1RAP C3orf13 IL1R3	0.829882	0.926454	6	Yes	No
Q96JA1	LRIG1 LIG1	0.837551	0.926369	6	Yes	No
Q14247	CTTN EMS1	0.898066	0.926356	4	Yes	No
Q9UBR2	CTSZ	0.846277	0.926321	6	Yes	No
Q8NHW4	CCL4L1 CCL4L LAG1 SCYA4L1; CCL4L2 CCL4L SCYA4L2	0.855914	0.926321	0	No	No
A0A0A6YYK7	TRAV19	0.813924	0.926163	0	No	No
Q92626	PXDN KIAA0230 MG50 PRG2 PXD01 VPO VPO1	0.930928	0.926129	6	Yes	No
Q92832	NELL1 NRP1	0.842225	0.926091	5	Yes	Yes
P40259	CD79B B29 IGB	0.782062	0.926058	0	Yes	No
Q8N474	SFRP1 FRP FRP1 SARP2	0.920999	0.92601	5	Yes	No
P01009	SERPINA1 AAT PI PRO0684 PRO2209	0.946567	0.925992	6	Yes	No
A0A087WV62	TRBV16	0.812428	0.925989	0	No	No
P43308	SSR2 TRAPB HSD25	0.803601	0.92597	0	Yes	No
Q96RL6	SIGLEC11 UNQ9222/PRO28718	0.797572	0.925962	0	Yes	No
P41222	PTGDS PDS	0.934472	0.925911	6	Yes	Yes
P57103	SLC8A3 NCX3	0.899313	0.925737	0	Yes	Yes
P13671	C6	0.90824	0.925715	5	Yes	No
O00634	NTN3 NTN2L	0.873634	0.92559	1	Yes	Yes
Q6ZMI3	GLDN COLM UNQ9339/PRO34011	0.846326	0.925579	6	Yes	Yes
O95490	ADGRL2 KIAA0786 LEC1 LPHH1 LPHN2	0.897514	0.925572	5	Yes	No
P48740	MASP1 CRARF CRARF1 PRSS5	0.91484	0.925516	6	Yes	No
A6NLU5	VSTM2B	0.806462	0.925506	6	Yes	Yes
A0A1B0GX31	TRBV7-6	0.8772	0.925455	0	No	No
P21579	SYT1 SVP65 SYT	0.896431	0.925125	6	Yes	Yes
Q9Y4L1	HYOU1 GRP170 ORP150	0.904629	0.925063	6	Yes	No
A0A0A0MS06	TRBV23-1	0.910501	0.925058	0	No	No
P23142	FBLN1 PP213	0.873549	0.924964	6	Yes	No
P14210	HGF HPTA	0.903083	0.924855	2	Yes	No
O95084	PRSS23 ZSIG13 UNQ270/PRO307	0.927938	0.92477	5	Yes	No
Q5T2D2	TREML2 C6orf76 TLT2 UNQ6268/PRO20473	0.838374	0.92477	0	No	No
Q9H0U4	RAB1B	0.897997	0.924761	3	Yes	No
Q9UM47	NOTCH3	0.935856	0.924752	6	Yes	No
Q7Z5L0	VMO1 UNQ6350/PRO21055	0.904166	0.924706	6	Yes	No
Q9Y646	CPQ LCH1 PGCP	0.887137	0.924705	6	Yes	No
Q9H0Q3	FXYD6 UNQ521/PRO1056	0.706157	0.924439	5	Yes	No
P26012	ITGB8	0.767511	0.924233	5	Yes	Yes
O43852	CALU	0.933441	0.924106	5	Yes	No
Q92563	SPOCK2 KIAA0275 TICN2 UNQ269/PRO306	0.900014	0.924092	6	Yes	Yes
A0A0A0MTA7	TRBJ2-1	0.822927	0.92408	0	No	No
Q12879	GRIN2A NMDAR2A	0.898535	0.924037	0	Yes	Yes
A0A0B4J268	TRAV4	0.829362	0.923884	0	No	No
Q6YHK3	CD109 CPAMD7	0.891912	0.923837	6	Yes	No
A0A0J9YVY3	IGHV7-4-1	0.851787	0.923828	0	No	No
Q96BF3	TMIGD2 CD28H IGPR1 UNQ3059/PRO9879	0.688288	0.923758	0	Yes	No
P98073	TMPRSS15 ENTK PRSS7	0.855554	0.923716	0	Yes	No
Q9UP79	ADAMTS8 METH2	0.920479	0.923654	6	Yes	No
Q13591	SEMA5A SEMAF	0.808274	0.923647	4	Yes	Yes
P98161	PKD1	0.973534	0.923564	6	Yes	No
P01767	IGHV3-53	0.787409	0.923479	3	No	No
O75830	SERPINI2 MEPI PI14	0.831506	0.923449	1	Yes	No
A0A0A6YYG3	TRBV6-8	0.884679	0.923426	0	No	No
Q8IZJ3	CPAMD8 KIAA1283	0.95112	0.923354	5	Yes	Yes
P29120	PCSK1 NEC1	0.930431	0.923271	6	Yes	Yes
P02675	FGB	0.920137	0.923232	6	No	No
P01593	IGKV1D-33	0.902436	0.923194	2	No	No
P01594	IGKV1-33	0.902436	0.923194	3	No	No
P28300	LOX	0.895473	0.923041	5	Yes	No
Q15084	PDIA6 ERP5 P5 TXNDC7	0.882367	0.923037	6	Yes	No
Q86UP2	KTN1 CG1 KIAA0004	0.933368	0.923013	2	Yes	No
P23469	PTPRE	0.835466	0.922991	0	Yes	No
O94898	LRIG2 KIAA0806 LIG2	0.806677	0.922963	6	Yes	No
P16870	CPE	0.878592	0.922845	6	Yes	Yes
P12319	FCER1A FCE1A	0.749206	0.92277	0	No	No
Q08345	DDR1 CAK EDDR1 NEP NTRK4 PTK3A RTK6 TRKE	0.858968	0.922717	6	Yes	No
P09603	CSF1	0.812586	0.922714	6	Yes	No
Q15651	HMGN3 TRIP7 PNAS-24	0.897318	0.922587	1	Yes	No
O95711	LY86 MD1	0.832068	0.922426	1	Yes	No
Q9Y5G6	PCDHGA7	0.868662	0.922421	1	Yes	Yes
P30203	CD6	0.72204	0.922299	1	Yes	No
Q9NUM4	TMEM106B	0.811749	0.922233	2	Yes	No
P0DMR2	SCGB1C2	0.947612	0.922194	0	No	No
P78552	IL13RA1 IL13R IL13RA	0.814124	0.922154	3	Yes	No
Q8N9M1	C19orf47	0.875601	0.922143	0	Yes	No
P14616	INSRR IRR	0.846127	0.922092	0	No	No
Q8TD33	SCGB1C1	0.938061	0.922077	0	No	No
Q8N129	CNPY4 PSEC0237 UNQ1909/PRO4354	0.807878	0.921931	2	Yes	No
P07951	TPM2 TMSB	0.920025	0.921912	5	Yes	No
Q5T2W1	PDZK1 CAP70 NHERF3 PDZD1	0.902629	0.921898	0	Yes	No
Q9Y5H2	PCDHGA11	0.849466	0.921799	2	Yes	Yes
Q9NY12	GAR1 NOLA1	0.831908	0.921739	1	Yes	No
Q8TDM5	SPACA4 SAMP14 UNQ3046/PRO9862	0.91257	0.921739	0	No	No
Q9BTN0	LRFN3 SALM4 UNQ5865/PRO34192	0.830271	0.921608	1	Yes	No
Q13753	LAMC2 LAMB2T LAMNB2	0.941889	0.921606	1	Yes	No
Q99972	MYOC GLC1A TIGR	0.867516	0.921453	6	No	No
A0A075B6U4	TRAV7	0.842481	0.921443	0	No	No
P00734	F2	0.92571	0.921381	6	No	No
P13598	ICAM2	0.792892	0.921346	6	Yes	No
P21333	FLNA FLN FLN1	0.961907	0.921176	6	Yes	No
Q96J86	CYYR1 C21orf95	0.756269	0.921094	0	Yes	No
Q75LS8	FKBP9P1 FKBP9L	0.766978	0.920971	0	No	No
Q8WX39	LCN9	0.856991	0.920946	0	No	No
A6NJW4	LRRC3C	0.751022	0.920738	0	No	No
P83110	HTRA3 PRSP	0.867014	0.920729	1	Yes	No
P53634	CTSC CPPI	0.910796	0.920715	6	Yes	No
Q9NPF0	CD320 8D6A UNQ198/PRO224	0.820829	0.920552	6	Yes	No
A0A0B4J1X8	IGHV3-43	0.895841	0.920543	0	No	No
Q6UY09	CEACAM20 UNQ9366/PRO34155	0.748642	0.920414	0	No	No
Q9P2K2	TXNDC16 ERP90 KIAA1344	0.837149	0.920412	3	Yes	No
P16144	ITGB4	0.913252	0.920396	5	Yes	No
O94919	ENDOD1 KIAA0830	0.827784	0.920392	6	Yes	No
Q7Z304	MAMDC2	0.873589	0.920371	4	Yes	No
Q6P4Q7	CNNM4 ACDP4 KIAA1592	0.868031	0.920252	0	Yes	No
P0DP25	CALM3 CALML2 CAM3 CAMC CAMIII	0.885421	0.920233	0	No	No
P0DP23	CALM1 CALM CAM CAM1	0.885421	0.920233	3	No	No
P0DP24	CALM2 CAM2 CAMB	0.885421	0.920233	0	No	No
Q6P1J6	PLB1 PLB	0.890554	0.920111	0	Yes	No
Q12836	ZP4 ZPB	0.810582	0.919793	0	No	No
Q9Y5G9	PCDHGA4	0.870822	0.919735	2	Yes	No
P17813	ENG END	0.812935	0.919651	6	Yes	No
Q6ZSJ9	SHISA6	0.788488	0.919595	5	No	No
Q9Y3A6	TMED5 CGI-100 UNQ397/PRO733	0.845543	0.91956	0	Yes	No
P0DP02	IGHV3-30-3	0.838761	0.919434	0	No	No
P01909	HLA-DQA1	0.75494	0.919429	0	Yes	No
O15232	MATN3	0.906792	0.919327	6	Yes	No
Q5VYJ5	MALRD1 C10orf112 DIET1	0.888507	0.919279	0	Yes	No
Q96H15	TIMD4 TIM4	0.879482	0.91926	1	Yes	No
Q14831	GRM7 GPRC1G MGLUR7	0.834851	0.919221	1	Yes	Yes
Q86VB7	CD163 M130	0.804132	0.91914	6	Yes	No
Q71H61	ILDR2 C1orf32	0.83104	0.919134	3	Yes	Yes
Q9H7T0	CATSPERB C14orf161	0.82087	0.919074	0	Yes	No
O14522	PTPRT KIAA0283	0.897604	0.919056	6	Yes	Yes
A0A0C4DH38	IGHV5-51	0.810971	0.918989	0	No	No
Q6PCB0	VWA1	0.895242	0.918916	6	Yes	No
P0DP04	IGHV3-43D	0.886028	0.918794	0	No	No
O15031	PLXNB2 KIAA0315	0.925244	0.918745	6	Yes	No
P43235	CTSK CTSO CTSO2	0.872344	0.9187	0	Yes	No
O60844	ZG16	0.814812	0.918692	6	No	No
Q9Y2T7	YBX2 CSDA3 MSY2	0.822482	0.918671	0	Yes	No
Q14393	GAS6 AXLLG	0.925449	0.918614	6	Yes	No
Q8WWV6	FCAMR FKSG87	0.793301	0.918517	0	No	No
Q9H6X2	ANTXR1 ATR TEM8	0.79999	0.918427	6	Yes	No
P01703	IGLV1-40	0.851913	0.918413	2	No	No
P41271	NBL1 DAN DAND1	0.819838	0.918412	6	Yes	No
P08247	SYP	0.867927	0.918226	2	Yes	Yes
P98066	TNFAIP6 TSG6	0.903042	0.918192	2	Yes	No
Q8IUL8	CILP2	0.921056	0.918011	3	No	No
A0A1B0GWB2	PRRT1B IFITMD8	0.845371	0.917996	0	No	No
P41594	GRM5 GPRC1E MGLUR5	0.829052	0.917929	4	Yes	Yes
Q969V3	NCLN	0.85549	0.917858	0	Yes	No
Q9NZP8	C1RL C1RL1 C1RLP CLSPA	0.892846	0.917825	6	Yes	No
Q96P31	FCRL3 FCRH3 IFGP3 IRTA3 SPAP2	0.787954	0.917469	0	No	No
Q92667	AKAP1 AKAP149 PRKA1	0.824132	0.917399	1	Yes	No
O95727	CRTAM	0.741529	0.917378	0	Yes	Yes
P13765	HLA-DOB	0.830513	0.917326	0	No	No
Q99470	SDF2	0.851173	0.917249	0	Yes	No
Q9UJ99	CDH22 C20orf25	0.861896	0.917164	5	Yes	Yes
A6NG13	MGAT4D	0.785964	0.917131	0	No	No
Q9NT68	TENM2 KIAA1127 ODZ2 TNM2	0.907204	0.917116	4	Yes	Yes
O75781	PALM KIAA0270	0.87454	0.91693	5	Yes	Yes
Q9NR99	MXRA5	0.963875	0.916911	4	Yes	No
Q9BZW8	CD244 2B4	0.714231	0.91689	0	No	No
A0A0K0K1E9	TRBV7-7	0.888765	0.916836	0	No	No
Q8N307	MUC20 KIAA1359 UNQ2782/PRO7170	0.884569	0.916788	0	Yes	No
Q04756	HGFAC	0.867614	0.916767	6	Yes	No
Q96CG8	CTHRC1 UNQ762/PRO1550	0.777296	0.916764	5	Yes	No
Q6UWT4	C5orf46 UNQ472/PRO839	0.945992	0.916743	0	Yes	No
P04004	VTN	0.911799	0.916726	6	Yes	No
Q01844	EWSR1 EWS	0.874279	0.916724	2	Yes	No
O14525	ASTN1 ASTN KIAA0289	0.876997	0.916626	5	Yes	Yes
Q9ULX7	CA14 UNQ690/PRO1335	0.803311	0.916608	6	Yes	No
A0A0A0MTA4	TRBJ2-5	0.857531	0.916607	0	No	No
O14548	COX7A2L COX7AR COX7RP	0.879665	0.916429	0	Yes	No
O15520	FGF10	0.828905	0.916421	1	Yes	No
A0A0C4DH59	TRBV5-4	0.806171	0.916385	0	No	No
P22794	EVI2A EVDA EVI2	0.662148	0.916328	1	Yes	Yes
P27037	ACVR2A ACVR2	0.840838	0.915699	0	Yes	No
Q14520	HABP2 HGFAL PHBP	0.925768	0.915689	6	No	No
P23467	PTPRB PTPB	0.899327	0.915627	2	Yes	No
O75460	ERN1 IRE1	0.879887	0.915544	0	Yes	No
P35916	FLT4 VEGFR3	0.867605	0.915541	2	Yes	No
A6NHM9	MOXD2P MOXD2	0.889007	0.915526	0	No	No
P20851	C4BPB	0.872388	0.915519	1	No	No
Q96NI6	LRFN5 C14orf146 SALM5	0.785266	0.915502	3	Yes	Yes
Q96FX2	DPH3 DESR1 ZCSL2	0.741264	0.915467	1	Yes	No
A4D1T9	PRSS37 TRYX2	0.880093	0.915445	0	No	No
A0A075B6K5	IGLV3-9	0.816511	0.915387	0	No	No
A0A0J9YX75	TRBV6-9	0.865167	0.915101	0	No	No
Q8NFQ5	BPIFB6 BPIL3	0.910153	0.91478	0	No	No
Q13477	MADCAM1	0.876226	0.914773	1	Yes	No
P80188	LCN2 HNL NGAL	0.888218	0.914644	6	Yes	No
Q9H3U7	SMOC2 SMAP2 MSTP117	0.938224	0.914621	5	Yes	No
P04275	VWF F8VWF	0.964908	0.914578	6	Yes	No
O94769	ECM2	0.814572	0.914431	6	Yes	No
O15303	GRM6 GPRC1F MGLUR6	0.819645	0.914431	0	No	No
A0A0A0MS05	TRBV5-7	0.819707	0.914416	0	No	No
O43914	TYROBP DAP12 KARAP	0.723823	0.914397	0	Yes	No
P08236	GUSB	0.898177	0.914396	3	Yes	No
Q9BXM0	PRX KIAA1620	0.895446	0.914345	1	Yes	No
P69208		0.790854	0.914031	0	No	No
Q6UXC1	MAMDC4 AEGP UNQ3001/PRO9742	0.859632	0.91396	0	Yes	No
Q86UX2	ITIH5 KIAA1953 PP14776 UNQ311/PRO354	0.892572	0.913903	6	No	No
Q9BXJ7	AMN UNQ513/PRO1028	0.829037	0.913745	0	No	No
Q16620	NTRK2 TRKB	0.850901	0.91374	6	Yes	Yes
P01699	IGLV1-44	0.839722	0.913603	2	No	No
P25311	AZGP1 ZAG ZNGP1	0.932296	0.913518	6	Yes	No
Q8WW62	TMED6 UNQ9146/PRO34237	0.799945	0.913503	0	No	No
O75369	FLNB FLN1L FLN3 TABP TAP	0.959589	0.913178	4	Yes	No
Q8IUK5	PLXDC1 TEM3 TEM7	0.825808	0.913035	6	Yes	No
P31644	GABRA5	0.81857	0.912925	0	Yes	Yes
Q9H8J5	MANSC1 LOH12CR3 UNQ316/PRO361	0.794115	0.91291	6	Yes	No
Q8N743	KIR3DL3 CD158Z KIR3DL7 KIRC1	0.780136	0.912834	0	No	No
Q6P7N7	TMEM81 UNQ2788/PRO7178	0.760319	0.9128	0	No	No
P48539	PCP4 PEP19	0.891208	0.912598	6	Yes	Yes
P10809	HSPD1 HSP60	0.907318	0.91254	4	Yes	No
Q9UGT4	SUSD2	0.880821	0.912416	3	Yes	No
P07585	DCN SLRR1B	0.849897	0.912244	5	Yes	No
Q01973	ROR1 NTRKR1	0.81752	0.912239	6	Yes	No
Q96I82	KAZALD1 FKSG28 FKSG40 UNQ2945/PRO21184	0.863557	0.912237	4	No	No
Q8N4F0	BPIFB2 BPIL1 C20orf184 LPLUNC2 UNQ2489/PRO5776	0.830728	0.912209	0	No	No
P0DTU3	TRA	0.846237	0.912137	0	No	No
P06340	HLA-DOA HLA-DNA HLA-DZA	0.768571	0.912107	0	Yes	No
Q96PD4	IL17F	0.831277	0.911983	0	No	No
Q9HCB6	SPON1 KIAA0762 VSGP	0.911508	0.911954	6	Yes	No
Q6UWJ8	CD164L2 UNQ6122/PRO20044	0.703982	0.911727	0	Yes	No
Q6UXG3	CD300LG CLM9 TREM4 UNQ422/PRO846	0.769209	0.911706	0	No	No
P34903	GABRA3	0.834371	0.911653	2	Yes	Yes
P68106	FKBP1B FKBP12.6 FKBP1L FKBP9 OTK4	0.86087	0.911637	0	Yes	Yes
Q9H1Z8	ECRG4 C2orf40 UNQ761/PRO1508	0.894884	0.911593	5	Yes	No
A0A0C4DH29	IGHV1-3	0.863148	0.911476	0	No	No
A0A0J9YX35	IGHV3-64D	0.826652	0.911338	0	No	No
Q13087	PDIA2 PDIP	0.882042	0.911275	4	Yes	No
Q9H4F8	SMOC1	0.925954	0.911187	6	Yes	Yes
P01762	IGHV3-11	0.778986	0.911161	2	No	No
Q9UM44	HHLA2	0.701793	0.911141	0	Yes	No
P03973	SLPI WAP4 WFDC4	0.931625	0.910974	6	Yes	No
P20339	RAB5A RAB5	0.832369	0.910927	1	Yes	No
P05387	RPLP2 D11S2243E RPP2	0.804073	0.910858	2	Yes	No
Q9BR39	JPH2 JP2	0.787176	0.910853	1	Yes	No
Q8WVV5	BTN2A2 BT2.2 BTF2	0.750252	0.91085	1	Yes	No
Q8WZ71	TMEM158 HBBP RIS1	0.673054	0.910748	0	Yes	Yes
P13236	CCL4 LAG1 MIP1B SCYA4	0.846401	0.910732	0	No	No
P19883	FST	0.875276	0.910703	2	Yes	No
P61925	PKIA PRKACN1	0.645627	0.91065	2	Yes	No
Q13214	SEMA3B SEMA5 SEMAA	0.866744	0.910573	6	Yes	Yes
Q9H3G5	CPVL VLP PSEC0124 UNQ197/PRO223	0.90809	0.910154	6	Yes	No
P45880	VDAC2	0.89084	0.910092	0	Yes	No
Q9Y6F6	IRAG1 IRAG JAW1L MRVI1	0.849262	0.910084	0	Yes	No
Q8IXS6	PALM2	0.873631	0.90993	1	Yes	No
O75952	CABYR CBP86 FSP2	0.791314	0.909678	0	Yes	No
Q5DT21	SPINK9 LEKTI2	0.937939	0.909611	0	Yes	Yes
Q8TD46	CD200R1 CD200R CRTR2 MOX2R OX2R UNQ2522/PRO6015	0.765753	0.909569	0	Yes	No
Q8NBK3	SUMF1 PSEC0152 UNQ3037/PRO9852	0.817256	0.909384	4	Yes	No
Q9BXY4	RSPO3 PWTSR THSD2	0.885857	0.909356	0	Yes	No
Q9NP60	IL1RAPL2 IL1R9	0.831383	0.90934	0	No	No
Q9NP99	TREM1	0.781018	0.909273	0	Yes	No
P10451	SPP1 BNSP OPN PSEC0156	0.887143	0.909198	6	Yes	Yes
Q68BL7	OLFML2A UNQ9394/PRO34319	0.925217	0.909128	5	Yes	No
O43506	ADAM20	0.786798	0.909107	0	No	No
Q8IUC3	KRTAP7-1 KAP7.1 KRTAP7.1	0.715757	0.908995	0	No	No
Q9UKZ4	TENM1 ODZ1 TNM1	0.898227	0.908851	5	Yes	Yes
P47869	GABRA2	0.857188	0.908845	1	Yes	Yes
P02787	TF PRO1400	0.932574	0.908779	6	Yes	No
Q9Y2I2	NTNG1 KIAA0976 LMNT1 UNQ571/PRO1133	0.743985	0.908614	6	Yes	Yes
Q6PJG9	LRFN4 SALM3	0.783476	0.908566	3	Yes	No
P01721	IGLV6-57	0.826356	0.908323	1	No	No
Q8N2E2	VWDE	0.914887	0.908112	0	No	No
Q96S96	PEBP4 CORK1 UNQ1933/PRO4408	0.835886	0.908109	6	Yes	No
Q01151	CD83	0.802839	0.908069	2	Yes	No
A0A0B4J241	TRAV13-1	0.845024	0.907975	0	No	No
Q08830	FGL1 HFREP1	0.890602	0.907973	1	Yes	No
P58550	FXYD6P3 FXYD8	0.730449	0.907964	0	No	No
P12273	PIP GCDFP15 GPIP4	0.83599	0.907844	3	Yes	No
Q8N3G9	TMEM130 UNQ719/PRO1383	0.822867	0.907808	5	Yes	Yes
P02741	CRP PTX1	0.845562	0.907785	6	No	No
P02763	ORM1 AGP1	0.843772	0.907711	3	No	No
O95497	VNN1	0.859347	0.907666	6	Yes	No
Q8NE01	CNNM3 ACDP3	0.829308	0.907603	0	Yes	No
Q15238	PSG5	0.840144	0.907591	0	Yes	No
Q9NSA1	FGF21 UNQ3115/PRO10196	0.867093	0.907525	0	No	No
P04430	IGKV1-16	0.843889	0.907493	1	No	No
O00339	MATN2 UNQ193/PRO219	0.913479	0.907335	6	Yes	No
Q92928	RAB1C	0.888398	0.90732	0	No	No
Q9BUR5	APOO FAM121B MIC23 MIC26 My025 UNQ1866/PRO4302	0.777917	0.907177	0	Yes	No
Q13651	IL10RA IL10R	0.733102	0.907133	0	No	No
P01008	SERPINC1 AT3 PRO0309	0.880761	0.90703	6	No	No
P0DTE1	IGHV3-38-3 IGHV3-D	0.799725	0.906954	0	No	No
Q05586	GRIN1 NMDAR1	0.839273	0.906706	1	Yes	Yes
Q13151	HNRNPA0 HNRPA0	0.795562	0.906506	1	Yes	No
P14780	MMP9 CLG4B	0.938383	0.906456	2	Yes	No
Q8N6Q3	CD177 NB1 PRV1 UNQ595/PRO1181	0.834338	0.906431	6	No	No
Q9Y2H6	FNDC3A FNDC3 HUGO KIAA0970	0.846414	0.906317	0	Yes	No
P23083	IGHV1-2	0.86875	0.906188	2	No	No
Q9Y584	TIMM22 TEX4 TIM22	0.80035	0.906061	0	Yes	No
P36980	CFHR2 CFHL2 FHR2 HFL3	0.783188	0.906017	6	No	No
P60852	ZP1	0.839346	0.905986	0	No	No
Q01638	IL1RL1 DER4 ST2 T1	0.793439	0.905826	2	Yes	No
P62312	LSM6	0.849073	0.905812	0	Yes	No
P01614	IGKV2D-40	0.874415	0.905805	1	No	No
A0A087WW87	IGKV2-40	0.874415	0.905805	0	No	No
Q96KV6	BTN2A3P BTN2A3	0.7606	0.905775	0	No	No
P13747	HLA-E HLA-6.2 HLAE	0.815545	0.905741	4	Yes	No
Q6ZVN8	HJV HFE2 RGMC	0.777666	0.905681	1	No	No
P02724	GYPA GPA	0.626283	0.90566	0	Yes	No
Q9H1C7	CYSTM1 C5orf32 ORF1-FL49	0.895246	0.905651	1	Yes	No
O15533	TAPBP NGS17 TAPA	0.840277	0.905635	0	Yes	No
P20718	GZMH CGL2 CTSGL2	0.892635	0.905596	0	Yes	No
Q16288	NTRK3 TRKC	0.821159	0.905476	4	Yes	Yes
P54826	GAS1	0.859296	0.90547	5	Yes	No
O43424	GRID2 GLURD2	0.849135	0.905344	4	Yes	Yes
P01701	IGLV1-51	0.845983	0.905046	3	No	No
P58400	NRXN1	0.711953	0.904869	5	Yes	Yes
Q9H3W5	LRRN3 Nbla10363 UNQ194/PRO220	0.70624	0.904788	0	Yes	No
P60660	MYL6	0.871847	0.904622	6	Yes	No
A0A286YFG1	SCYGR8 KRTAP28-8	0.72356	0.904609	0	No	No
P02788	LTF GIG12 LF	0.916245	0.904607	5	Yes	No
P98153	DGCR2 IDD KIAA0163	0.797765	0.9046	6	Yes	No
A8MTB9	CEACAM18	0.832741	0.904509	0	No	No
Q8N2G4	LYPD1 Lynx2 LYPDC1 PSEC0181 UNQ3079/PRO9917	0.683323	0.904456	6	Yes	Yes
P22897	MRC1 CLEC13D CLEC13DL MRC1L1	0.854958	0.904368	6	Yes	No
Q96DB9	FXYD5 DYSAD IWU1 HSPC113 UNQ2561/PRO6241	0.885901	0.904083	0	Yes	No
Q6UW56	ATRAID APR3 C2orf28 HSPC013 UNQ214/PRO240	0.74997	0.904042	0	Yes	No
A0A075B6R0	TRGV2 TCRGV2	0.785803	0.903987	0	No	No
A0A075B6W5	TRAV23DV6	0.793834	0.90394	0	No	No
Q01524	DEFA6 DEF6	0.841575	0.903918	0	No	No
Q14315	FLNC ABPL FLN2	0.951425	0.903871	6	Yes	No
P23510	TNFSF4 TXGP1	0.684039	0.903805	0	Yes	No
Q9BW30	TPPP3 CGI-38	0.914808	0.903697	5	Yes	No
Q6UWW8	CES3 UNQ869/PRO1887	0.838444	0.903677	0	Yes	No
Q9H0V9	LMAN2L VIPL PSEC0028 UNQ368/PRO704	0.773694	0.903577	0	Yes	No
Q13275	SEMA3F	0.917957	0.903561	6	Yes	No
Q99645	EPYC DSPG3 PGLB SLRR3B	0.847761	0.903538	0	No	No
O43866	CD5L API6 UNQ203/PRO229	0.867308	0.903441	6	No	No
P35070	BTC	0.687346	0.903394	0	Yes	No
P07911	UMOD	0.837639	0.903324	3	No	No
O15230	LAMA5 KIAA0533 KIAA1907	0.971368	0.9033	6	Yes	No
P25092	GUCY2C GUC2C STAR	0.883976	0.903222	0	No	No
P11465	PSG2 PSBG2	0.87499	0.903215	0	Yes	No
P15289	ARSA	0.933433	0.903107	4	Yes	No
Q8WUJ3	CEMIP KIAA1199	0.919426	0.903086	6	Yes	No
Q8TE58	ADAMTS15	0.906449	0.903022	3	Yes	No
A0A1B0GX95	TRBV7-4	0.866278	0.903015	0	No	No
Q9HCN6	GP6	0.77359	0.903002	0	No	No
P23327	HRC HCP	0.744374	0.902935	2	Yes	No
P0C0L4	C4A CO4 CPAMD2	0.919631	0.902843	5	Yes	No
A0A075B6I9	IGLV7-46	0.867897	0.902842	0	No	No
P10747	CD28	0.77251	0.902725	0	No	No
A6NMB1	SIGLEC16 SIGLECP16	0.768553	0.902434	0	No	No
P06276	BCHE CHE1	0.873383	0.902429	6	Yes	No
Q6UW49	SPESP1 UNQ732/PRO1418	0.89577	0.902351	3	Yes	No
P41217	CD200 MOX1 MOX2 My033	0.669423	0.902309	6	Yes	No
Q8WXG9	ADGRV1 GPR98 KIAA0686 KIAA1943 MASS1 VLGR1	0.978922	0.902019	1	Yes	No
Q16557	PSG3	0.863416	0.901945	0	No	No
Q8N6C8	LILRA3 ILT6 LIR4	0.865686	0.901649	4	No	No
P38646	HSPA9 GRP75 HSPA9B mt-HSP70	0.901123	0.901645	3	Yes	No
Q9GZY6	LAT2 LAB NTAL WBS15 WBSCR15 WBSCR5 HSPC046	0.712362	0.901594	0	Yes	No
A0A0A0MT87	TRBJ2-4	0.761709	0.901587	0	No	No
Q96NZ8	WFIKKN1 C16orf12 GASP2 WFIKKN PSEC0040	0.897945	0.901545	1	Yes	No
Q96JN2	CCDC136 KIAA1793 NAG6	0.83941	0.901317	1	Yes	Yes
O95633	FSTL3 FLRG UNQ674/PRO1308	0.847597	0.901292	5	Yes	No
P22894	MMP8 CLG1	0.89747	0.901289	1	No	No
Q6H9L7	ISM2 TAIL1 THSD3 PSEC0137	0.88823	0.901285	1	Yes	No
Q7Z5A4	PRSS42P PRSS42 TESSP2	0.814179	0.901221	0	No	No
Q9UIK5	TMEFF2 HPP1 TENB2 TPEF UNQ178/PRO204	0.629059	0.900984	5	Yes	Yes
Q9NW97	TMEM51 C1orf72	0.734254	0.900984	3	Yes	No
Q15828	CST6	0.883359	0.900644	6	No	No
P22626	HNRNPA2B1 HNRPA2B1	0.782686	0.900443	6	Yes	No
O43687	AKAP7 AKAP15 AKAP18	0.779396	0.900328	0	Yes	No
O94991	SLITRK5 KIAA0918 LRRC11	0.764486	0.900105	6	Yes	Yes
Q9UHP9	SMPX SRMX	0.663339	0.900044	0	Yes	No
P42081	CD86 CD28LG2	0.774639	0.89985	0	Yes	No
Q02297	NRG1 GGF HGL HRGA NDF SMDF	0.607644	0.899826	0	Yes	Yes
Q86YQ2	BPIFA4P BASE LATH	0.841509	0.899786	0	No	No
P08582	MELTF MAP97 MFI2	0.855705	0.89964	6	Yes	No
P78539	SRPX ETX1	0.89149	0.89957	5	Yes	No
A0A0A0MT89	IGKJ1	0.890827	0.899549	0	No	No
O95967	EFEMP2 FBLN4 UNQ200/PRO226	0.847288	0.899448	6	Yes	No
Q9P0T7	TMEM9 DERP4 TMEM9A HSPC186 PSEC0012 UNQ631/PRO1248	0.687145	0.89939	2	Yes	No
P20396	TRH	0.805664	0.899331	3	Yes	Yes
Q96AW1	VOPP1 ECOP GASP	0.713181	0.899205	0	Yes	No
P02775	PPBP CTAP3 CXCL7 SCYB7 TGB1 THBGB1	0.875438	0.899166	5	Yes	No
Q9H7X2	C1orf115 RDD1	0.695564	0.898959	0	Yes	No
Q6Q8B3	CD200R1L CD200R2	0.609074	0.898956	0	No	No
P18505	GABRB1	0.799401	0.898892	0	Yes	Yes
Q8IVF2	AHNAK2 C14orf78 KIAA2019	0.991288	0.898813	2	Yes	No
P24593	IGFBP5 IBP5	0.859646	0.898803	6	Yes	No
Q9BRK5	SDF4 CAB45 PSEC0034	0.792085	0.898793	6	Yes	No
Q5H9T9	FSCB C14orf155	0.616462	0.89879	0	No	No
P07360	C8G	0.867915	0.898768	6	No	No
Q7Z7H5	TMED4 ERS25	0.781519	0.898718	6	Yes	No
Q9HAR2	ADGRL3 KIAA0768 LEC3 LPHN3	0.889279	0.898701	6	Yes	Yes
Q13046	PSG7	0.852439	0.898688	0	No	No
P62306	SNRPF PBSCF	0.776693	0.898653	1	Yes	No
Q96JK4	HHIPL1 HHIP2 KIAA1822 UNQ9245/PRO34761	0.878715	0.898643	2	Yes	Yes
P49765	VEGFB VRF	0.888944	0.898598	0	Yes	No
P0C0L5	C4B CO4 CPAMD3; C4B_2	0.915896	0.89859	5	No	No
P55157	MTTP MTP	0.844715	0.898563	0	Yes	No
Q00889	PSG6 CGM3 PSG10 PSG12 PSGGB	0.835442	0.898518	0	Yes	No
Q14697	GANAB G2AN KIAA0088	0.850745	0.898136	6	Yes	No
A0A075B6K2	IGLV3-12	0.819893	0.898015	0	No	No
Q9UQ72	PSG11 PSG13 PSG14	0.854943	0.897976	0	No	No
P04629	NTRK1 MTC TRK TRKA	0.813132	0.897856	1	Yes	Yes
Q76M96	CCDC80 DRO1 URB HBE245	0.909205	0.897711	3	Yes	No
Q99466	NOTCH4 INT3	0.914631	0.897685	1	No	No
O95460	MATN4	0.868827	0.897654	0	No	No
A0A1B0GX78	TRBV12-5	0.901165	0.897596	0	No	No
Q15256	PTPRR ECPTP PTPRQ	0.728998	0.897591	6	Yes	Yes
P98173	FAM3A 2-19 2.19	0.685124	0.89753	6	Yes	No
P37108	SRP14	0.936262	0.897474	1	Yes	No
P23511	NFYA	0.708936	0.897446	0	Yes	No
Q92643	PIGK GPI8	0.781194	0.897308	0	Yes	No
P43631	KIR2DS2 CD158J NKAT5	0.778897	0.897188	0	No	No
Q2MKA7	RSPO1	0.840029	0.897159	0	No	No
P48167	GLRB	0.790232	0.897148	0	Yes	Yes
O14793	MSTN GDF8	0.916608	0.896907	6	No	No
Q5SRD1	TIMM23B	0.851251	0.896839	0	No	No
Q9BXP8	PAPPA2 PLAC3	0.918747	0.896707	6	No	No
A8K4G0	CD300LB CD300B CLM7 CMRF35A2 IREM3 LMIR5 TREM5 UNQ2530/PRO6029	0.716582	0.896591	0	No	No
P20340	RAB6A RAB6	0.890779	0.896573	1	Yes	No
A0A5B6	TRBV28 TCRBV3S1	0.831979	0.896539	0	No	No
O95777	LSM8	0.65326	0.896458	1	Yes	No
Q8N807	PDILT	0.802316	0.896436	0	No	No
Q9Y4C0	NRXN3 C14orf60 KIAA0743	0.897917	0.896436	6	No	No
Q8IW52	SLITRK4	0.716235	0.896385	6	Yes	Yes
Q9HBR0	SLC38A10 PP1744	0.884638	0.896307	6	Yes	No
Q8IUB2	WFDC3 WAP14	0.842857	0.896281	0	No	No
Q8WX77	IGFBPL1 IGFBPRP4	0.842579	0.895969	6	Yes	No
A0A0B4J262	TRAV8-6	0.767112	0.895951	0	No	No
O60829	PAGE4 GAGEC1 JM27	0.801747	0.895702	0	No	No
P61019	RAB2A RAB2	0.789423	0.8957	3	Yes	No
P55083	MFAP4	0.889534	0.895688	6	Yes	No
A0A0B4J274	TRAV20	0.85346	0.895635	0	No	No
Q14626	IL11RA	0.767094	0.89552	0	Yes	No
O60488	ACSL4 ACS4 FACL4 LACS4	0.821847	0.895492	0	Yes	No
P10600	TGFB3	0.857683	0.895389	0	Yes	No
P52758	RIDA HRSP12	0.708436	0.895288	6	Yes	No
Q9HDC5	JPH1 JP1	0.813734	0.895209	0	Yes	No
Q8NHJ6	LILRB4 ILT3 LIR5	0.773344	0.895149	5	Yes	No
Q9NPR2	SEMA4B KIAA1745 SEMAC UNQ749/PRO1480	0.793747	0.894979	6	Yes	No
Q7Z4B0	LINC00305 C18orf20 NCRNA00305	0.901678	0.89483	0	No	No
Q9UQ74	PSG8	0.83219	0.894557	0	No	No
P01700	IGLV1-47	0.816623	0.894485	3	No	No
P13501	CCL5 D17S136E SCYA5	0.755289	0.894477	0	Yes	No
O94933	SLITRK3 KIAA0848	0.777723	0.894471	6	Yes	Yes
P09382	LGALS1	0.899732	0.894412	6	Yes	No
O43291	SPINT2 HAI2 KOP	0.672233	0.894224	6	Yes	No
Q15532	SS18 SSXT SYT	0.838716	0.894161	0	Yes	No
Q96J42	TXNDC15 C5orf14 UNQ335/PRO534	0.685181	0.894138	3	Yes	No
A0A075B6I6	IGLV1-50	0.807658	0.894101	0	No	No
P01772	IGHV3-33	0.816029	0.893942	1	No	No
Q9NQX5	NPDC1	0.83033	0.893937	6	Yes	No
Q29983	MICA PERB11.1	0.841811	0.893777	0	No	No
A0A0C4DH39	IGHV1-58	0.795512	0.893726	0	No	No
A0A0A0MT70	TRBJ2-6	0.626354	0.89366	0	No	No
P47972	NPTX2	0.884285	0.893659	6	Yes	Yes
P43632	KIR2DS4 CD158I KKA3 NKAT8	0.717184	0.893543	0	No	No
Q29980	MICB PERB11.2	0.867384	0.893402	0	No	No
Q9NRW1	RAB6B	0.864043	0.893206	1	No	No
Q16663	CCL15 MIP5 NCC3 SCYA15	0.79981	0.893195	3	No	No
O95716	RAB3D GOV RAB16	0.860453	0.893005	2	Yes	No
Q8N4Q1	CHCHD4 MIA40	0.674788	0.89294	0	Yes	No
Q9Y6N3	CLCA3P CLCA3	0.847677	0.89294	0	No	No
Q6HA08	ASTL	0.734842	0.892897	0	No	No
A0A5B0	TRBV14 TCRBV14S1 TCRBV16S1A1N1	0.821413	0.892874	0	No	No
Q9BZA8	PCDH11Y PCDH11 PCDH22 PCDHY	0.874282	0.892805	1	Yes	Yes
Q9NZU0	FLRT3 KIAA1469 UNQ856/PRO1865	0.703619	0.892727	6	Yes	No
Q8WVN6	SECTM1 K12	0.660926	0.892699	6	Yes	No
Q9HC07	TMEM165 TPARL	0.800016	0.892463	4	Yes	No
P05114	HMGN1 HMG14	0.878466	0.892417	3	Yes	No
Q9Y337	KLK5 SCTE UNQ570/PRO1132	0.832172	0.892213	0	Yes	No
O94907	DKK1 UNQ492/PRO1008	0.790242	0.892177	0	Yes	No
P16562	CRISP2 GAPDL5 TPX1	0.884346	0.892084	2	No	No
Q96DU3	SLAMF6 KALI UNQ6123/PRO20080	0.671401	0.89197	0	No	No
Q01523	DEFA5 DEF5	0.668116	0.891762	0	No	No
O14514	ADGRB1 BAI1	0.860021	0.891701	6	Yes	Yes
P08294	SOD3	0.861512	0.891626	6	Yes	No
A0JD37	TRDV3 hDV103S1	0.871105	0.891593	0	No	No
P20810	CAST	0.909158	0.891489	4	Yes	No
P48357	LEPR DB OBR	0.813155	0.891362	1	Yes	No
P61106	RAB14	0.827292	0.891235	5	Yes	No
Q08334	IL10RB CRFB4 D21S58 D21S66	0.807571	0.891209	0	Yes	No
A0A0B4J1V1	IGHV3-21	0.726759	0.891041	0	No	No
Q6UXI9	NPNT EGFL6L POEM UNQ295/PRO334	0.90008	0.891016	5	Yes	No
Q96JE9	MAP6 KIAA1878	0.855344	0.890614	4	Yes	Yes
P05156	CFI IF	0.876959	0.890531	5	Yes	No
Q8NET5	NFAM1 CNAIP	0.807677	0.890365	0	Yes	No
O94813	SLIT2 SLIL3	0.91066	0.890232	5	Yes	No
P20036	HLA-DPA1 HLA-DP1A HLASB	0.74133	0.890202	4	Yes	No
P01036	CST4	0.831582	0.890118	1	No	No
Q9BRT3	MIEN1 C17orf37 RDX12 XTP4	0.563129	0.890029	4	Yes	No
P0DSN7	IGKV1D-37	0.806841	0.889921	0	No	No
A0A075B6S9	IGKV1-37	0.806841	0.889921	0	No	No
A0A0C4DH28	TRGV4 TCRGV4	0.810709	0.889823	0	No	No
Q86U42	PABPN1 PAB2 PABP2	0.701426	0.889804	1	Yes	No
P15509	CSF2RA CSF2R CSF2RY	0.730755	0.889666	6	Yes	No
Q32P28	P3H1 GROS1 LEPRE1 PSEC0109	0.853203	0.889581	2	Yes	No
Q8WVH0	CPLX3 Nbla11589	0.886286	0.889568	0	Yes	No
Q99944	EGFL8 C6orf8 NG3 UNQ8752/PRO29920	0.744736	0.889503	3	Yes	No
P00742	F10	0.900765	0.889488	6	Yes	No
O60667	FCMR FAIM3 TOSO	0.734369	0.889449	3	No	No
O95428	PAPLN UNQ2420/PRO4977	0.886979	0.889119	5	Yes	No
Q8WTS6	SETD7 KIAA1717 KMT7 SET7 SET9	0.820267	0.889074	0	Yes	No
P63316	TNNC1 TNNC	0.873631	0.888814	2	Yes	No
P02753	RBP4 PRO2222	0.91762	0.888705	6	Yes	No
Q92629	SGCD	0.730672	0.888601	0	Yes	No
Q6JBY9	RCSD1 CAPZIP	0.776967	0.888573	6	Yes	No
Q13002	GRIK2 GLUR6	0.817299	0.888562	0	Yes	Yes
Q99985	SEMA3C SEMAE	0.897324	0.888525	5	Yes	No
Q8NBP7	PCSK9 NARC1 PSEC0052	0.867301	0.888431	6	Yes	No
O60687	SRPX2 SRPUL	0.860195	0.888337	1	Yes	No
Q14954	KIR2DS1 CD158H	0.757286	0.888169	0	No	No
P47992	XCL1 LTN SCYC1	0.861843	0.888034	2	No	No
Q7Z4R8	C6orf120	0.776914	0.887989	2	Yes	No
Q96DN0	ERP27 C12orf46 UNQ781/PRO1575	0.711869	0.88798	0	Yes	No
Q16609	LPAL2 APOARGC	0.849718	0.887949	0	No	No
A0A075B6S5	IGKV1-27	0.842117	0.887766	0	No	No
A4D0S4	LAMB4	0.928787	0.887437	2	No	No
Q9BUE6	ISCA1 HBLD2 GK004	0.837421	0.887412	0	Yes	No
A0A075B6P5	IGKV2-28	0.82957	0.887353	0	No	No
P01615	IGKV2D-28	0.82957	0.887353	1	No	No
Q5T1H1	EYS C6orf178 C6orf179 C6orf180 EGFL10 EGFL11 SPAM UNQ9424/PRO34591	0.943805	0.887226	0	No	No
A0A0K2S4Q6	CD300H	0.710824	0.887204	0	No	No
Q5H9L2	TCEAL5	0.835229	0.887153	1	Yes	Yes
Q8IWU5	SULF2 KIAA1247 UNQ559/PRO1120	0.920837	0.887064	6	Yes	No
P67936	TPM4	0.848713	0.886843	5	Yes	No
Q96I99	SUCLG2	0.853729	0.886808	0	Yes	No
Q7Z5N4	SDK1	0.900645	0.886705	5	Yes	No
Q9BZQ6	EDEM3 C1orf22	0.848339	0.886652	0	Yes	No
P62937	PPIA CYPA	0.848709	0.886438	6	Yes	No
O75509	TNFRSF21 DR6 UNQ437/PRO868	0.763427	0.886392	6	Yes	Yes
P05814	CSN2 CASB	0.794996	0.886364	0	No	No
Q14257	RCN2 ERC55	0.822311	0.886344	5	Yes	No
P25189	MPZ	0.762654	0.886267	5	Yes	No
Q9BZM2	PLA2G2F	0.854173	0.886237	0	No	No
Q8IZS8	CACNA2D3	0.859484	0.886036	6	Yes	Yes
A0A087WT01	TRAV27	0.804383	0.885987	0	No	No
O14979	HNRNPDL HNRPDL JKTBP	0.807708	0.885932	2	Yes	No
Q8WUU8	TMEM174	0.676984	0.885674	0	No	No
Q96HA4	C1orf159 UNQ2998/PRO9739	0.669431	0.885621	0	Yes	No
Q12907	LMAN2 C5orf8	0.828133	0.885448	6	Yes	No
P02814	SMR3B PBII PRL3 PROL3	0.817353	0.885242	0	No	No
P01920	HLA-DQB1 HLA-DQB	0.763232	0.885145	1	No	No
P0DSE1	TRA	0.812313	0.884907	0	No	No
Q7L266	ASRGL1 ALP CRASH	0.879401	0.884884	4	Yes	Yes
Q9Y5F3	PCDHB1	0.838803	0.884766	0	No	No
P08254	MMP3 STMY1	0.912924	0.884637	6	Yes	No
Q96S86	HAPLN3 EXLD1 UNQ238/PRO271	0.864739	0.884544	3	Yes	No
P23763	VAMP1 SYB1	0.820245	0.884442	1	Yes	Yes
A6NDA9	LRIT2 LRRC22	0.716483	0.884311	0	No	No
P01624	IGKV3-15	0.805755	0.884246	2	No	No
Q6W4X9	MUC6	0.952609	0.884062	0	Yes	No
O43570	CA12	0.743503	0.88406	3	Yes	No
Q14162	SCARF1 KIAA0149 SREC	0.745595	0.883994	5	Yes	No
P19652	ORM2 AGP2	0.814305	0.883863	3	No	No
O14562	UBFD1 UBPH	0.873994	0.883771	1	Yes	No
P23582	NPPC CNP2	0.901844	0.883727	5	Yes	Yes
Q9BT09	CNPY3 CTG4A ERDA5 PRAT4A TNRC5 HSPC084 UNQ1934/PRO4409	0.846442	0.883568	5	Yes	No
Q99714	HSD17B10 ERAB HADH2 MRPP2 SCHAD SDR5C1 XH98G2	0.78151	0.883399	1	Yes	No
Q9UKJ8	ADAM21	0.712347	0.88319	0	No	No
O14791	APOL1 APOL	0.813877	0.883172	6	Yes	No
Q8IWK6	ADGRA3 GPR125 UNQ556/PRO1113	0.819124	0.882685	4	Yes	No
A0A286YEV6	SCYGR4 KRTAP28-4	0.688917	0.882659	0	No	No
O00469	PLOD2	0.901708	0.882562	2	Yes	No
A0A0J9YXG5	TRBJ1-4	0.77296	0.882556	0	No	No
P0DOX8		0.816945	0.882409	1	No	No
Q9H4G4	GLIPR2 C9orf19 GAPR1	0.806812	0.882194	3	Yes	No
Q8IZF2	ADGRF5 GPR116 KIAA0758	0.834927	0.882181	5	Yes	No
Q04771	ACVR1 ACVRLK2	0.8099	0.88205	3	Yes	No
Q6L8H1	KRTAP5-4 KAP5.4 KRTAP5.4	0.593742	0.881896	0	No	No
Q8NBI3	DRAXIN C1orf187 PSEC0258 UNQ3119/PRO10268	0.847716	0.881887	6	No	No
O15540	FABP7 BLBP FABPB MRG	0.907942	0.881872	5	Yes	Yes
Q8NBP0	TTC13 PSEC0076	0.824533	0.881812	1	Yes	No
Q5QJ38	TCHHL1 S100A17 THHL1	0.791245	0.88167	0	No	No
P57789	KCNK10 TREK2	0.755066	0.881574	0	Yes	Yes
Q1L6U9	MSMP PSMP	0.78513	0.881504	0	Yes	Yes
P27352	CBLIF GIF IFMH	0.850814	0.881442	0	No	No
Q9Y6B2	EID1 C15orf3 CRI1 RBP21 PNAS-22 PTD014	0.558774	0.881392	0	Yes	No
Q9UMZ3	PTPRQ	0.893778	0.881287	0	No	No
Q08722	CD47 MER6	0.711565	0.881274	3	Yes	No
P43628	KIR2DL3 CD158B2 KIRCL23 NKAT2	0.756584	0.881132	0	No	No
P01160	NPPA ANP PND	0.810905	0.881056	3	Yes	No
Q9UM73	ALK	0.867487	0.880981	2	Yes	Yes
Q9BYF1	ACE2 UNQ868/PRO1885	0.833138	0.880921	0	No	No
P09651	HNRNPA1 HNRPA1	0.756448	0.880559	4	Yes	No
P34925	RYK JTK5A	0.762612	0.880552	2	Yes	No
Q9ULL4	PLXNB3 KIAA1206 PLXN6	0.891319	0.880421	6	Yes	Yes
P18510	IL1RN IL1F3 IL1RA	0.870096	0.880366	3	Yes	No
Q9GZV4	EIF5A2	0.842763	0.880116	0	Yes	No
Q8IX05	CD302 CLEC13A DCL1 KIAA0022	0.764934	0.880101	3	No	No
Q6UWV6	ENPP7 UNQ3077/PRO9912	0.907637	0.880064	1	No	No
P02585	TNNC2	0.787745	0.880042	0	Yes	No
O60487	MPZL2 EVA EVA1 UNQ606/PRO1192	0.758654	0.880019	0	Yes	No
P56211	ARPP19	0.906864	0.880006	3	Yes	No
P58499	FAM3B C21orf11 C21orf76 PRED44 UNQ320/PRO365	0.646319	0.879925	4	No	No
P14867	GABRA1	0.839192	0.879796	2	Yes	Yes
P19961	AMY2B	0.862528	0.879791	4	Yes	No
B0FP48	UPK3BL1 UPLP	0.657572	0.879775	0	Yes	No
E5RIL1	UPK3BL2	0.657572	0.879775	0	Yes	No
Q96L12	CALR3 CRT2	0.862007	0.879758	0	No	No
Q96PX8	SLITRK1 KIAA1910 LRRC12 UNQ233/PRO266	0.717098	0.879751	6	Yes	Yes
O15072	ADAMTS3 KIAA0366	0.911132	0.879743	6	Yes	No
Q16585	SGCB	0.664065	0.879663	0	Yes	No
O95980	RECK ST15	0.785644	0.879649	6	Yes	No
Q8N3Z0	PRSS35 C6orf158 UNQ522/PRO1057	0.913257	0.879613	3	Yes	No
Q99075	HBEGF DTR DTS HEGFL	0.814758	0.879484	4	Yes	No
Q9P2V4	LRIT1 LRRC21 PAL	0.728801	0.879288	0	Yes	No
O00585	CCL21 SCYA21 UNQ784/PRO1600	0.920904	0.879286	1	No	No
P06727	APOA4	0.877378	0.879266	6	No	No
Q6IPX3	TCEAL6	0.857041	0.879231	2	Yes	Yes
Q9H2X0	CHRD UNQ217/PRO243	0.878844	0.87923	6	Yes	No
P04217	A1BG	0.866276	0.879226	6	No	No
P04746	AMY2A	0.876308	0.879189	4	Yes	No
Q969Z4	RELT TNFRSF19L	0.672689	0.879067	6	Yes	No
Q7Z4P5	GDF7	0.843524	0.879	2	Yes	No
P43626	KIR2DL1 CD158A NKAT1	0.734637	0.878982	0	No	No
P08476	INHBA	0.851738	0.878967	5	Yes	Yes
Q14802	FXYD3 MAT8 PLML	0.750831	0.878942	0	Yes	No
P36894	BMPR1A ACVRLK3 ALK3	0.735707	0.878915	0	Yes	No
A0A0C4DH35	IGHV3-35	0.771846	0.878878	0	No	No
Q14246	ADGRE1 EMR1 TM7LN3	0.799322	0.878815	0	Yes	No
A0A075B6N4	TRBV25-1	0.822179	0.878802	0	No	No
A0A0U1RRK4	LBHD2	0.658672	0.878772	0	No	No
Q6L8H4	KRTAP5-1 KAP5.1 KRN1L KRTAP5.1	0.616364	0.878742	0	No	No
Q9UKP5	ADAMTS6	0.900005	0.878726	0	No	No
P0DKB5	TPBGL	0.763981	0.878688	0	No	No
Q8TBG9	SYNPR	0.699817	0.878405	0	Yes	Yes
A0A087WT03	TRAV26-1	0.766313	0.878312	0	No	No
Q9H7M9	VSIR C10orf54 SISP1 VISTA PP2135 UNQ730/PRO1412	0.674873	0.878284	1	Yes	No
O75787	ATP6AP2 ATP6IP2 CAPER ELDF10 HT028 MSTP009 PSEC0072	0.721231	0.878281	6	Yes	No
A8MZ97	C2orf74	0.707949	0.87811	0	Yes	No
Q14847	LASP1 MLN50	0.851812	0.878067	4	Yes	No
Q3SXY7	LRIT3	0.792643	0.878031	0	No	No
P35080	PFN2	0.857644	0.878018	6	Yes	No
P06681	C2	0.87044	0.878018	6	Yes	No
P14555	PLA2G2A PLA2B PLA2L RASF-A	0.908315	0.877897	3	Yes	No
P01266	TG	0.942623	0.877887	0	Yes	No
P16035	TIMP2	0.848319	0.877789	6	Yes	No
Q13751	LAMB3 LAMNB1	0.912804	0.877606	0	Yes	No
Q6V1P9	DCHS2 CDH27 CDHJ PCDH23 PCDHJ	0.919459	0.877588	0	Yes	Yes
P14415	ATP1B2	0.770545	0.877271	6	Yes	Yes
Q99729	HNRNPAB ABBP1 HNRPAB	0.809605	0.877241	2	Yes	No
Q99442	SEC62 TLOC1	0.880373	0.877227	1	Yes	No
P12018	VPREB1 VPREB	0.845904	0.877218	0	No	No
P17643	TYRP1 CAS2 TYRP TYRRP	0.76371	0.877205	3	Yes	No
Q68CR7	LRRC66	0.742805	0.876927	1	Yes	No
Q9UBG3	CRNN C1orf10 DRC1 PDRC1 SEP53	0.789156	0.876903	0	No	No
Q8IWN7	RP1L1	0.815808	0.876899	2	No	No
P54710	FXYD2 ATP1C ATP1G1	0.775527	0.87689	0	Yes	No
P02655	APOC2 APC2	0.911345	0.876845	6	Yes	No
P06127	CD5 LEU1	0.68684	0.876814	0	No	No
P05121	SERPINE1 PAI1 PLANH1	0.903267	0.876698	5	Yes	No
Q15389	ANGPT1 KIAA0003	0.900852	0.876645	0	Yes	No
H0YM25	GOLGA6L22	0.843225	0.876535	0	No	No
P61020	RAB5B	0.773609	0.876512	0	Yes	No
Q8NHP8	PLBD2	0.787796	0.876473	6	Yes	No
Q96DD7	SHISA4 C1orf40 TMEM58 UNQ583/PRO1153	0.666569	0.876279	3	Yes	No
Q9NRR2	TPSG1 PRSS31 TMT	0.691097	0.876243	0	Yes	No
Q9NRM6	IL17RB CRL4 EVI27 IL17BR UNQ2501/PRO19612	0.76059	0.87619	1	Yes	Yes
A8MUU1	FABP5P3 FABP5L3	0.898017	0.876067	0	No	No
Q16445	GABRA6	0.729911	0.876041	0	No	No
P12270	TPR	0.944093	0.875797	1	Yes	No
Q86WS5	TMPRSS12	0.643506	0.875781	0	No	No
Q13219	PAPPA	0.925669	0.875507	4	Yes	No
P21754	ZP3 ZP3A ZP3B ZPC	0.787453	0.875506	0	Yes	No
Q6ZMR5	TMPRSS11A ECRG1 HATL1 HESP	0.729335	0.875421	0	Yes	No
P06753	TPM3	0.881165	0.875318	6	Yes	No
Q96HY6	DDRGK1 C20orf116 UFBP1	0.581204	0.875238	5	Yes	No
P01737	TRAV8-4	0.825968	0.875164	0	No	No
P20774	OGN OIF SLRR3A	0.830938	0.875091	6	Yes	No
Q13478	IL18R1 IL1RRP	0.752639	0.874978	0	Yes	No
P48307	TFPI2	0.881835	0.874871	0	Yes	No
A0A0B4J240	TRAV10	0.837372	0.87474	0	No	No
Q8NBS9	TXNDC5 TLP46 UNQ364/PRO700	0.87115	0.874714	6	Yes	No
A1L4H1	SSC5D	0.960014	0.874317	5	Yes	No
P42857	NSG1 D4S234 NEEP21	0.799183	0.87411	6	Yes	Yes
O75077	ADAM23 MDC3	0.661103	0.874041	6	Yes	Yes
P10915	HAPLN1 CRTL1	0.885809	0.874016	2	Yes	No
Q86UP0	CDH24 CDH11L UNQ2834/PRO34009	0.801105	0.874014	1	Yes	No
Q96DA6	DNAJC19 TIM14 TIMM14	0.838842	0.873939	1	Yes	No
Q8NBZ7	UXS1 UNQ2538/PRO6079	0.723046	0.873817	2	Yes	No
P62502	LCN6 LCN5 UNQ643/PRO1273	0.840594	0.873766	0	No	No
Q05682	CALD1 CAD CDM	0.836462	0.873749	6	Yes	No
Q8IVA1	PCP2	0.870551	0.873707	5	Yes	Yes
P43627	KIR2DL2 CD158B1 NKAT6	0.697803	0.873645	0	No	No
P02652	APOA2	0.901385	0.873449	6	Yes	No
Q8IW00	VSTM4 C10orf72	0.717531	0.873411	2	Yes	No
P51149	RAB7A RAB7	0.837827	0.873388	5	Yes	No
Q9HB29	IL1RL2 IL1RRP2	0.73122	0.873248	0	No	No
Q9BVK6	TMED9 GP25L2	0.724545	0.873166	4	Yes	No
Q03591	CFHR1 CFHL CFHL1 CFHL1P CFHR1P FHR1 HFL1 HFL2	0.785442	0.873122	5	No	No
Q8NDC4	MORN4 C10orf83	0.801017	0.873004	0	Yes	No
P07197	NEFM NEF3 NFM	0.810352	0.872969	5	Yes	Yes
P0DTE7	AMY1B AMY1	0.864979	0.872951	0	No	No
P0DTE8	AMY1C AMY1	0.864979	0.872951	0	No	No
Q9UKF5	ADAM29	0.742789	0.872901	0	No	No
P0CG21	NHLRC4	0.738605	0.872843	0	No	No
P15090	FABP4	0.890954	0.872742	6	Yes	No
Q7Z442	PKD1L2 KIAA1879 PC1L2	0.917763	0.872732	1	No	No
A0A576	TRBV3-1 TCRBV9S1A1T	0.839454	0.872644	0	No	No
Q9C0I4	THSD7B KIAA1679	0.772996	0.872614	0	Yes	Yes
P09237	MMP7 MPSL1 PUMP1	0.877978	0.87257	4	No	No
[truncated: 18,304 more rows]
